# Supplementary material for: An oxidative metabolic pathway of 4-deoxy-L-erythro-5-hexoseulose uronic acid (DEHU) from alginate in an alginate-assimilating bacterium
Source: Commun Biol. 2021 Nov 2;4:1254. doi: 10.1038/s42003-021-02786-8 (PMC8563752; doi:10.1038/s42003-021-02786-8)
Supplement: Supplementary file 4 — Supplementary Data 1. [file 42003_2021_2786_MOESM4_ESM.xlsx]

## Sheet: NADH
NADH (mM)	Replicate 1	Replicate 2	Replicate 3	Mean	SD
0	0	0	0
0.01	37.1806	44.8603	42.3958
0.02	64.4157	62.3678	59.6584
0.05	84.2446	81.4509	89.4009
0.1	112.776	113.071	124.583
0.2	127.453	129.146	124.917
0.3	135.501	128.07	128.755
0.4	140.919	145.146	149.419
0.5	162.891	173.795	167.406
Km	0.03707	0.03942	0.03494	0.0371433	0.00182969
kcat	158.1	161.8	160	159.967	1.5107
kcat/Km				4306.74

## Sheet: DEHU_NADH
DEHU (mM)	Replicate 1	Replicate 2	Replicate 3	Mean	SD
0	0	0	0
0.2	25.61	28.091	24.2151
0.5	37.8346	34.5872	40.4768
1	64.3012	61.1955	57.6895
2.5	83.1317	89.1963	84.6878
5	135.192	141.196	139.395
10	161.08	174.691	156.707
20	182.508	175.596	183.445
Km	2.66	2.498	2.7	2.61933	0.0873359
kcat	203.9	205.3	204.5	204.567	0.573488
kcat/Km				78.0988

## Sheet: NADPH
NADH (mM)	Replicate 1	Replicate 2	Replicate 3	Mean	SD
0	0	0	0
0.01	2.972	2.548	2.962
0.02	4.107	4.024	3.918
0.05	5.375	5.238	7.319
0.1	8.729	9.044	9.542
0.2	12.3	11.242	11.955
0.3	18.76	19.287	19.422
0.4	22.601	24.188	22.847
0.5	28.963	28.354	30.048
Km	1.003	1.056	0.8667	0.975233	0.0797365
kcat	83.22	87.21	77.19	82.54	4.11881
kcat/Km				84.6362

## Sheet: DEHU_NADPH
DEHU (mM)	Replicate 1	Replicate 2	Replicate 3	Mean	SD
0	0	0	0
0.2	8.418	4.987	8.048
0.5	21.014	19.225	17.254
1	30.298	28.451	31.148
2.5	38.255	34.225	38.412
5	51.249	49.841	53.248
10	68.554	69.246	64.595
20	83.245	78.145	81.155
Km	2.664	2.993	2.478	2.71167	0.212932
kcat	88.49	87.59	85.05	87.0433	1.4566
kcat/Km				32.0996

## Sheet: NAD+
NAD+ (mM)	Replicate 1	Replicate 2	Replicate 3	Mean	SD
0	0	0	0
0.02	6.274	5.298	6.985
0.05	12.397	12.774	10.877
0.1	19.481	22.248	18.474
0.2	20.224	24.327	21.127
0.4	24.262	25.216	26.254
0.6	28.318	28.14	29.774
0.8	30.08	32.248	30.485
1	32.481	33.451	34.22
2	33.248	35.157	34.89
Km	0.09575	0.08403	0.1148	0.0981933	0.0126801
kcat	33.57	34.79	35.97	34.7767	0.979841
kcat/Km				354.165

## Sheet: DEHU_NAD+
DEHU (mM)	Replicate 1	Replicate 2	Replicate 3	Mean	SD
0	0	0	0
0.2	3.845	3.754	3.3348
0.5	7.685	8.148	6.246
1	15.413	17.254	17.124
2.5	28.374	32.993	30.2488
5	33.419	33.488	35.258
10	38.217	41.214	41.478
20	48.546	50.279	51.47
Km	2.457	2.141	2.565	2.38767	0.179906
kcat	51.64	52.88	55.62	53.38	1.66285
kcat/Km				22.3566

## Sheet: NADP+
NADP+ (mM)	Replicate 1	Replicate 2	Replicate 3	Mean	SD
0	0	0	0
0.02	0.774	1.024	0.978
0.05	1.246	1.187	1.442
0.1	1.948	2.243	1.977
0.2	3.484	3.598	3.217
0.4	4.258	4.841	4.451
0.6	6.493	6.254	7.247
0.8	8.744	9.144	8.611
1	12.573	11.248	13.546
2	14.57	13.587	14.028
Km	1.593	1.204	1.279	1.35867	0.168504
kcat	27.14	22.26	24.35	24.5833	1.99907
kcat/Km				18.0937

## Sheet: DEHU_NADP+
DEHU (mM)	Replicate 1	Replicate 2	Replicate 3	Mean	SD
0	0	0	0
0.2	2.114	1.384	2.247
0.5	4.218	4.087	4.421
1	8.277	9.194	8.721
2.5	13.248	16.244	12.984
5	16.278	20.474	15.477
10	19.875	22.473	18.747
20	22.248	24.988	21.387
Km	2.149	2.05	1.886	2.02833	0.108457
kcat	24.25	27.81	22.63	24.8967	2.1636
kcat/Km				12.2744
