# Supplementary material for: An oxidative metabolic pathway of 4-deoxy-L-erythro-5-hexoseulose uronic acid (DEHU) from alginate in an alginate-assimilating bacterium
Source: Commun Biol. 2021 Nov 2;4:1254. doi: 10.1038/s42003-021-02786-8 (PMC8563752; doi:10.1038/s42003-021-02786-8)
Supplement: Supplementary file 5 — Supplementary Data 2. [file 42003_2021_2786_MOESM5_ESM.xlsx]

## Sheet: Fig. 1e-MS of Fig. 1c protein
m/z	Intensity		Mass spectrum of tryptic digest of the protein purified in Fig. 1c.
400.008	44.1176
400.02	20.5882
400.031	6.86275
400.042	13.7255
400.054	30.3922
400.065	38.2353
400.076	39.2157
400.087	81.3726
400.099	85.2941
400.11	43.1373
400.121	32.3529
400.133	39.2157
400.144	40.1961
400.155	42.1569
400.166	44.1176
400.178	44.1176
400.189	52.9412
400.2	91.1765
400.212	69.6078
400.223	43.1373
400.234	37.2549
400.245	26.4706
400.257	26.4706
400.268	10.7843
400.279	25.4902
400.291	44.1176
400.302	48.0392
400.313	35.2941
400.324	25.4902
400.336	48.0392
400.347	60.7843
400.358	40.1961
400.37	23.5294
400.381	17.6471
400.392	19.6078
400.403	15.6863
400.415	15.6863
400.426	16.6667
400.437	13.7255
400.449	10.7843
400.46	15.6863
400.471	31.3725
400.482	49.0196
400.494	36.2745
400.505	14.7059
400.516	11.7647
400.528	0.980392
400.539	14.7059
400.55	36.2745
400.562	50
400.573	45.098
400.584	33.3333
400.595	11.7647
400.607	19.6078
400.618	33.3333
400.629	31.3725
400.641	21.5686
400.652	15.6863
400.663	16.6667
400.674	22.549
400.686	29.4118
400.697	27.451
400.708	16.6667
400.72	20.5882
400.731	34.3137
400.742	36.2745
400.753	17.6471
400.765	2.94118
400.776	1.96078
400.787	5.88235
400.799	7.84314
400.81	22.549
400.821	50
400.833	48.0392
400.844	22.549
400.855	12.7451
400.866	20.5882
400.878	28.4314
400.889	17.6471
400.9	14.7059
400.912	29.4118
400.923	25.4902
400.934	18.6275
400.946	10.7843
400.957	8.82353
400.968	23.5294
400.979	25.4902
400.991	16.6667
401.002	9.80392
401.013	4.90196
401.025	2.94118
401.036	4.90196
401.047	17.6471
401.058	31.3725
401.07	45.098
401.081	63.7255
401.092	63.7255
401.104	42.1569
401.115	37.2549
401.126	31.3725
401.138	31.3725
401.149	23.5294
401.16	35.2941
401.171	43.1373
401.183	33.3333
401.194	50.9804
401.205	78.4314
401.217	73.5294
401.228	39.2157
401.239	23.5294
401.251	16.6667
401.262	18.6275
401.273	25.4902
401.284	45.098
401.296	37.2549
401.307	12.7451
401.318	3.92157
401.33	6.86275
401.341	16.6667
401.352	18.6275
401.364	11.7647
401.375	15.6863
401.386	19.6078
401.398	9.80392
401.409	13.7255
401.42	20.5882
401.431	37.2549
401.443	48.0392
401.454	36.2745
401.465	22.549
401.477	18.6275
401.488	26.4706
401.499	25.4902
401.511	24.5098
401.522	19.6078
401.533	10.7843
401.544	6.86275
401.556	8.82353
401.567	24.5098
401.578	32.3529
401.59	20.5882
401.601	38.2353
401.612	56.8627
401.624	29.4118
401.635	2.94118
401.646	18.6275
401.658	41.1765
401.669	39.2157
401.68	20.5882
401.691	17.6471
401.703	19.6078
401.714	27.451
401.725	27.451
401.737	30.3922
401.748	23.5294
401.759	15.6863
401.771	20.5882
401.782	30.3922
401.793	36.2745
401.805	18.6275
401.816	16.6667
401.827	26.4706
401.838	36.2745
401.85	43.1373
401.861	24.5098
401.872	22.549
401.884	34.3137
401.895	50
401.906	38.2353
401.918	23.5294
401.929	30.3922
401.94	26.4706
401.952	21.5686
401.963	49.0196
401.974	51.9608
401.986	14.7059
401.997	3.92157
402.008	0
402.019	8.82353
402.031	12.7451
402.042	6.86275
402.053	5.88235
402.065	22.549
402.076	50.9804
402.087	69.6078
402.099	66.6667
402.11	35.2941
402.121	41.1765
402.133	62.7451
402.144	45.098
402.155	26.4706
402.167	31.3725
402.178	32.3529
402.189	40.1961
402.2	48.0392
402.212	56.8627
402.223	38.2353
402.234	19.6078
402.246	10.7843
402.257	14.7059
402.268	21.5686
402.28	33.3333
402.291	56.8627
402.302	69.6078
402.314	58.8235
402.325	46.0784
402.336	53.9216
402.348	51.9608
402.359	34.3137
402.37	29.4118
402.382	25.4902
402.393	22.549
402.404	17.6471
402.415	21.5686
402.427	16.6667
402.438	2.94118
402.449	2.94118
402.461	6.86275
402.472	13.7255
402.483	13.7255
402.495	6.86275
402.506	12.7451
402.517	26.4706
402.529	23.5294
402.54	23.5294
402.551	32.3529
402.563	33.3333
402.574	28.4314
402.585	19.6078
402.597	22.549
402.608	16.6667
402.619	28.4314
402.631	35.2941
402.642	34.3137
402.653	27.451
402.664	13.7255
402.676	16.6667
402.687	29.4118
402.698	29.4118
402.71	6.86275
402.721	0.980392
402.732	22.549
402.744	50
402.755	37.2549
402.766	8.82353
402.778	4.90196
402.789	5.88235
402.8	6.86275
402.812	3.92157
402.823	11.7647
402.834	33.3333
402.846	48.0392
402.857	42.1569
402.868	30.3922
402.88	31.3725
402.891	53.9216
402.902	61.7647
402.914	36.2745
402.925	22.549
402.936	24.5098
402.948	34.3137
402.959	36.2745
402.97	24.5098
402.982	20.5882
402.993	50
403.004	64.7059
403.016	33.3333
403.027	24.5098
403.038	36.2745
403.05	33.3333
403.061	27.451
403.072	25.4902
403.083	28.4314
403.095	30.3922
403.106	34.3137
403.117	22.549
403.129	17.6471
403.14	12.7451
403.151	17.6471
403.163	17.6471
403.174	14.7059
403.185	14.7059
403.197	17.6471
403.208	24.5098
403.219	20.5882
403.231	14.7059
403.242	17.6471
403.253	32.3529
403.265	37.2549
403.276	32.3529
403.287	28.4314
403.299	23.5294
403.31	28.4314
403.321	45.098
403.333	62.7451
403.344	47.0588
403.355	30.3922
403.367	18.6275
403.378	18.6275
403.389	23.5294
403.401	25.4902
403.412	23.5294
403.423	39.2157
403.435	62.7451
403.446	68.6274
403.457	65.6863
403.469	61.7647
403.48	56.8627
403.491	62.7451
403.503	40.1961
403.514	22.549
403.525	6.86275
403.537	10.7843
403.548	13.7255
403.559	30.3922
403.571	41.1765
403.582	45.098
403.593	65.6863
403.605	66.6667
403.616	53.9216
403.627	62.7451
403.639	63.7255
403.65	42.1569
403.661	33.3333
403.673	41.1765
403.684	44.1176
403.695	42.1569
403.707	90.1961
403.718	98.0392
403.729	79.4118
403.741	65.6863
403.752	65.6863
403.763	38.2353
403.775	28.4314
403.786	30.3922
403.797	45.098
403.809	38.2353
403.82	14.7059
403.831	10.7843
403.843	14.7059
403.854	11.7647
403.865	11.7647
403.877	23.5294
403.888	27.451
403.899	19.6078
403.911	6.86275
403.922	14.7059
403.933	33.3333
403.945	42.1569
403.956	29.4118
403.967	9.80392
403.979	18.6275
403.99	32.3529
404.001	30.3922
404.013	10.7843
404.024	7.84314
404.036	1.96078
404.047	9.80392
404.058	10.7843
404.07	21.5686
404.081	20.5882
404.092	8.82353
404.104	15.6863
404.115	29.4118
404.126	35.2941
404.138	29.4118
404.149	6.86275
404.16	7.84314
404.172	18.6275
404.183	14.7059
404.194	2.94118
404.206	14.7059
404.217	44.1176
404.228	48.0392
404.24	17.6471
404.251	20.5882
404.262	26.4706
404.274	21.5686
404.285	9.80392
404.296	24.5098
404.308	44.1176
404.319	33.3333
404.33	20.5882
404.342	18.6275
404.353	12.7451
404.364	15.6863
404.376	16.6667
404.387	10.7843
404.398	2.94118
404.41	0.980392
404.421	9.80392
404.433	28.4314
404.444	49.0196
404.455	58.8235
404.467	41.1765
404.478	24.5098
404.489	29.4118
404.501	32.3529
404.512	25.4902
404.523	25.4902
404.535	44.1176
404.546	58.8235
404.557	32.3529
404.569	13.7255
404.58	10.7843
404.591	8.82353
404.603	7.84314
404.614	17.6471
404.625	16.6667
404.637	13.7255
404.648	24.5098
404.659	50.9804
404.671	65.6863
404.682	73.5294
404.694	71.5686
404.705	52.9412
404.716	25.4902
404.728	47.0588
404.739	62.7451
404.75	51.9608
404.762	22.549
404.773	18.6275
404.784	32.3529
404.796	22.549
404.807	21.5686
404.818	36.2745
404.83	30.3922
404.841	20.5882
404.852	12.7451
404.864	10.7843
404.875	19.6078
404.886	28.4314
404.898	22.549
404.909	10.7843
404.921	16.6667
404.932	32.3529
404.943	48.0392
404.955	26.4706
404.966	10.7843
404.977	16.6667
404.989	30.3922
405	25.4902
405.011	11.7647
405.023	14.7059
405.034	7.84314
405.045	3.92157
405.057	16.6667
405.068	50.9804
405.08	63.7255
405.091	36.2745
405.102	2.94118
405.114	8.82353
405.125	14.7059
405.136	12.7451
405.148	12.7451
405.159	40.1961
405.17	50.9804
405.182	36.2745
405.193	26.4706
405.204	25.4902
405.216	32.3529
405.227	50.9804
405.238	61.7647
405.25	72.549
405.261	50.9804
405.273	19.6078
405.284	11.7647
405.295	20.5882
405.307	34.3137
405.318	45.098
405.329	38.2353
405.341	22.549
405.352	11.7647
405.363	29.4118
405.375	28.4314
405.386	19.6078
405.398	40.1961
405.409	55.8824
405.42	30.3922
405.432	20.5882
405.443	33.3333
405.454	28.4314
405.466	21.5686
405.477	30.3922
405.488	41.1765
405.5	37.2549
405.511	18.6275
405.522	13.7255
405.534	13.7255
405.545	6.86275
405.557	7.84314
405.568	12.7451
405.579	4.90196
405.591	4.90196
405.602	7.84314
405.613	11.7647
405.625	17.6471
405.636	10.7843
405.647	9.80392
405.659	21.5686
405.67	42.1569
405.682	55.8824
405.693	51.9608
405.704	24.5098
405.716	37.2549
405.727	45.098
405.738	43.1373
405.75	43.1373
405.761	50.9804
405.772	42.1569
405.784	23.5294
405.795	37.2549
405.807	64.7059
405.818	59.8039
405.829	45.098
405.841	55.8824
405.852	98.0392
405.863	126.471
405.875	80.3922
405.886	33.3333
405.897	8.82353
405.909	23.5294
405.92	38.2353
405.932	44.1176
405.943	36.2745
405.954	31.3725
405.966	31.3725
405.977	50.9804
405.988	51.9608
406	32.3529
406.011	22.549
406.023	34.3137
406.034	57.8431
406.045	60.7843
406.057	40.1961
406.068	40.1961
406.079	43.1373
406.091	55.8824
406.102	63.7255
406.113	46.0784
406.125	24.5098
406.136	26.4706
406.148	33.3333
406.159	30.3922
406.17	8.82353
406.182	37.2549
406.193	73.5294
406.204	65.6863
406.216	21.5686
406.227	9.80392
406.239	9.80392
406.25	26.4706
406.261	14.7059
406.273	6.86275
406.284	7.84314
406.295	17.6471
406.307	55.8824
406.318	74.5098
406.33	62.7451
406.341	51.9608
406.352	42.1569
406.364	17.6471
406.375	29.4118
406.386	49.0196
406.398	52.9412
406.409	33.3333
406.421	34.3137
406.432	32.3529
406.443	21.5686
406.455	14.7059
406.466	19.6078
406.477	32.3529
406.489	53.9216
406.5	41.1765
406.512	30.3922
406.523	12.7451
406.534	11.7647
406.546	12.7451
406.557	6.86275
406.568	4.90196
406.58	17.6471
406.591	34.3137
406.603	23.5294
406.614	13.7255
406.625	21.5686
406.637	29.4118
406.648	27.451
406.659	16.6667
406.671	7.84314
406.682	4.90196
406.694	21.5686
406.705	42.1569
406.716	35.2941
406.728	24.5098
406.739	36.2745
406.75	33.3333
406.762	31.3725
406.773	26.4706
406.785	20.5882
406.796	39.2157
406.807	45.098
406.819	27.451
406.83	28.4314
406.841	32.3529
406.853	32.3529
406.864	30.3922
406.876	39.2157
406.887	24.5098
406.898	21.5686
406.91	31.3725
406.921	38.2353
406.932	36.2745
406.944	50.9804
406.955	53.9216
406.967	28.4314
406.978	16.6667
406.989	18.6275
407.001	29.4118
407.012	22.549
407.024	11.7647
407.035	13.7255
407.046	20.5882
407.058	22.549
407.069	23.5294
407.08	31.3725
407.092	26.4706
407.103	22.549
407.115	27.451
407.126	19.6078
407.137	12.7451
407.149	26.4706
407.16	42.1569
407.172	33.3333
407.183	16.6667
407.194	29.4118
407.206	29.4118
407.217	33.3333
407.228	40.1961
407.24	45.098
407.251	30.3922
407.263	6.86275
407.274	0.980392
407.285	7.84314
407.297	14.7059
407.308	15.6863
407.32	29.4118
407.331	45.098
407.342	41.1765
407.354	10.7843
407.365	9.80392
407.376	16.6667
407.388	27.451
407.399	22.549
407.411	10.7843
407.422	9.80392
407.433	22.549
407.445	36.2745
407.456	27.451
407.468	19.6078
407.479	37.2549
407.49	53.9216
407.502	43.1373
407.513	17.6471
407.525	11.7647
407.536	12.7451
407.547	30.3922
407.559	38.2353
407.57	35.2941
407.581	28.4314
407.593	21.5686
407.604	19.6078
407.616	11.7647
407.627	10.7843
407.638	5.88235
407.65	5.88235
407.661	15.6863
407.673	13.7255
407.684	14.7059
407.695	20.5882
407.707	17.6471
407.718	14.7059
407.73	31.3725
407.741	39.2157
407.752	37.2549
407.764	24.5098
407.775	16.6667
407.787	47.0588
407.798	70.5882
407.809	52.9412
407.821	36.2745
407.832	19.6078
407.843	22.549
407.855	21.5686
407.866	17.6471
407.878	14.7059
407.889	24.5098
407.9	24.5098
407.912	16.6667
407.923	23.5294
407.935	17.6471
407.946	5.88235
407.957	6.86275
407.969	28.4314
407.98	55.8824
407.992	55.8824
408.003	31.3725
408.014	45.098
408.026	68.6274
408.037	74.5098
408.049	42.1569
408.06	37.2549
408.071	33.3333
408.083	37.2549
408.094	29.4118
408.106	22.549
408.117	11.7647
408.128	28.4314
408.14	42.1569
408.151	44.1176
408.163	37.2549
408.174	40.1961
408.185	28.4314
408.197	10.7843
408.208	13.7255
408.22	27.451
408.231	41.1765
408.242	52.9412
408.254	53.9216
408.265	41.1765
408.277	26.4706
408.288	30.3922
408.299	53.9216
408.311	57.8431
408.322	29.4118
408.334	12.7451
408.345	6.86275
408.356	20.5882
408.368	23.5294
408.379	14.7059
408.391	0.980392
408.402	8.82353
408.413	15.6863
408.425	14.7059
408.436	4.90196
408.448	27.451
408.459	51.9608
408.47	39.2157
408.482	15.6863
408.493	14.7059
408.505	18.6275
408.516	25.4902
408.527	18.6275
408.539	18.6275
408.55	11.7647
408.562	17.6471
408.573	41.1765
408.584	46.0784
408.596	21.5686
408.607	8.82353
408.619	13.7255
408.63	23.5294
408.641	17.6471
408.653	29.4118
408.664	30.3922
408.676	20.5882
408.687	14.7059
408.698	34.3137
408.71	46.0784
408.721	35.2941
408.733	42.1569
408.744	76.4706
408.755	75.4902
408.767	36.2745
408.778	13.7255
408.79	14.7059
408.801	26.4706
408.813	17.6471
408.824	12.7451
408.835	29.4118
408.847	49.0196
408.858	56.8627
408.87	41.1765
408.881	27.451
408.892	24.5098
408.904	12.7451
408.915	6.86275
408.927	16.6667
408.938	30.3922
408.949	50
408.961	64.7059
408.972	36.2745
408.984	9.80392
408.995	7.84314
409.006	19.6078
409.018	27.451
409.029	26.4706
409.041	29.4118
409.052	33.3333
409.064	27.451
409.075	22.549
409.086	17.6471
409.098	26.4706
409.109	27.451
409.121	26.4706
409.132	55.8824
409.143	58.8235
409.155	18.6275
409.166	3.92157
409.178	7.84314
409.189	25.4902
409.2	37.2549
409.212	39.2157
409.223	30.3922
409.235	27.451
409.246	56.8627
409.258	76.4706
409.269	65.6863
409.28	61.7647
409.292	44.1176
409.303	16.6667
409.315	21.5686
409.326	32.3529
409.337	24.5098
409.349	28.4314
409.36	50.9804
409.372	53.9216
409.383	19.6078
409.395	8.82353
409.406	17.6471
409.417	19.6078
409.429	23.5294
409.44	54.902
409.452	84.3137
409.463	62.7451
409.474	19.6078
409.486	32.3529
409.497	73.5294
409.509	68.6274
409.52	28.4314
409.532	23.5294
409.543	25.4902
409.554	22.549
409.566	5.88235
409.577	8.82353
409.589	13.7255
409.6	9.80392
409.611	8.82353
409.623	3.92157
409.634	7.84314
409.646	32.3529
409.657	42.1569
409.669	42.1569
409.68	41.1765
409.691	16.6667
409.703	11.7647
409.714	31.3725
409.726	46.0784
409.737	32.3529
409.748	24.5098
409.76	40.1961
409.771	50.9804
409.783	50
409.794	37.2549
409.806	19.6078
409.817	13.7255
409.828	20.5882
409.84	32.3529
409.851	24.5098
409.863	27.451
409.874	40.1961
409.886	41.1765
409.897	23.5294
409.908	16.6667
409.92	41.1765
409.931	72.549
409.943	55.8824
409.954	27.451
409.965	16.6667
409.977	10.7843
409.988	31.3725
410	32.3529
410.011	17.6471
410.023	24.5098
410.034	25.4902
410.045	28.4314
410.057	41.1765
410.068	44.1176
410.08	39.2157
410.091	30.3922
410.103	18.6275
410.114	20.5882
410.125	17.6471
410.137	27.451
410.148	58.8235
410.16	78.4314
410.171	60.7843
410.183	26.4706
410.194	28.4314
410.205	36.2745
410.217	38.2353
410.228	33.3333
410.24	34.3137
410.251	21.5686
410.263	28.4314
410.274	43.1373
410.285	23.5294
410.297	7.84314
410.308	10.7843
410.32	29.4118
410.331	38.2353
410.343	46.0784
410.354	52.9412
410.365	39.2157
410.377	24.5098
410.388	23.5294
410.4	33.3333
410.411	44.1176
410.423	50.9804
410.434	50.9804
410.445	41.1765
410.457	23.5294
410.468	24.5098
410.48	24.5098
410.491	10.7843
410.503	18.6275
410.514	19.6078
410.525	13.7255
410.537	15.6863
410.548	17.6471
410.56	18.6275
410.571	29.4118
410.583	45.098
410.594	42.1569
410.605	33.3333
410.617	43.1373
410.628	46.0784
410.64	41.1765
410.651	36.2745
410.663	50.9804
410.674	42.1569
410.685	33.3333
410.697	41.1765
410.708	78.4314
410.72	85.2941
410.731	54.902
410.743	55.8824
410.754	78.4314
410.765	62.7451
410.777	55.8824
410.788	74.5098
410.8	63.7255
410.811	76.4706
410.823	97.0588
410.834	78.4314
410.846	60.7843
410.857	68.6274
410.868	49.0196
410.88	29.4118
410.891	25.4902
410.903	19.6078
410.914	26.4706
410.926	63.7255
410.937	118.627
410.948	132.353
410.96	94.1176
410.971	61.7647
410.983	30.3922
410.994	16.6667
411.006	15.6863
411.017	23.5294
411.029	42.1569
411.04	66.6667
411.051	52.9412
411.063	27.451
411.074	24.5098
411.086	40.1961
411.097	48.0392
411.109	50
411.12	56.8627
411.131	51.9608
411.143	50
411.154	47.0588
411.166	40.1961
411.177	72.549
411.189	71.5686
411.2	37.2549
411.212	18.6275
411.223	40.1961
411.234	67.6471
411.246	55.8824
411.257	47.0588
411.269	88.2353
411.28	87.2549
411.292	44.1176
411.303	32.3529
411.315	33.3333
411.326	28.4314
411.337	22.549
411.349	26.4706
411.36	32.3529
411.372	16.6667
411.383	11.7647
411.395	30.3922
411.406	75.4902
411.418	79.4118
411.429	36.2745
411.44	28.4314
411.452	25.4902
411.463	15.6863
411.475	10.7843
411.486	20.5882
411.498	50.9804
411.509	108.824
411.521	123.529
411.532	58.8235
411.543	34.3137
411.555	23.5294
411.566	27.451
411.578	41.1765
411.589	57.8431
411.601	52.9412
411.612	47.0588
411.624	72.549
411.635	96.0784
411.646	80.3922
411.658	72.549
411.669	92.1569
411.681	82.3529
411.692	66.6667
411.704	43.1373
411.715	49.0196
411.727	52.9412
411.738	34.3137
411.749	14.7059
411.761	23.5294
411.772	60.7843
411.784	107.843
411.795	130.392
411.807	97.0588
411.818	42.1569
411.83	43.1373
411.841	64.7059
411.852	120.588
411.864	161.765
411.875	135.294
411.887	117.647
411.898	112.745
411.91	103.922
411.921	88.2353
411.933	47.0588
411.944	43.1373
411.956	43.1373
411.967	54.902
411.978	64.7059
411.99	67.6471
412.001	46.0784
412.013	41.1765
412.024	78.4314
412.036	124.51
412.047	121.569
412.059	88.2353
412.07	90.1961
412.082	86.2745
412.093	121.569
412.104	150
412.116	103.922
412.127	34.3137
412.139	27.451
412.15	61.7647
412.162	62.7451
412.173	52.9412
412.185	92.1569
412.196	84.3137
412.208	32.3529
412.219	20.5882
412.23	49.0196
412.242	100
412.253	123.529
412.265	126.471
412.276	107.843
412.288	91.1765
412.299	140.196
412.311	121.569
412.322	43.1373
412.334	65.6863
412.345	100.98
412.356	106.863
412.368	91.1765
412.379	112.745
412.391	166.667
412.402	137.255
412.414	73.5294
412.425	49.0196
412.437	51.9608
412.448	75.4902
412.46	139.216
412.471	189.216
412.482	187.255
412.494	151.961
412.505	95.098
412.517	115.686
412.528	159.804
412.54	120.588
412.551	66.6667
412.563	63.7255
412.574	107.843
412.586	120.588
412.597	111.765
412.609	80.3922
412.62	76.4706
412.631	79.4118
412.643	80.3922
412.654	69.6078
412.666	115.686
412.677	132.353
412.689	128.431
412.7	126.471
412.712	138.235
412.723	119.608
412.735	78.4314
412.746	58.8235
412.758	85.2941
412.769	77.451
412.78	63.7255
412.792	70.5882
412.803	68.6274
412.815	72.549
412.826	92.1569
412.838	80.3922
412.849	67.6471
412.861	73.5294
412.872	55.8824
412.884	51.9608
412.895	101.961
412.907	123.529
412.918	79.4118
412.929	59.8039
412.941	61.7647
412.952	85.2941
412.964	136.275
412.975	147.059
412.987	124.51
412.998	90.1961
413.01	92.1569
413.021	133.333
413.033	153.922
413.044	97.0588
413.056	75.4902
413.067	94.1176
413.079	111.765
413.09	84.3137
413.101	73.5294
413.113	97.0588
413.124	104.902
413.136	70.5882
413.147	60.7843
413.159	88.2353
413.17	112.745
413.182	126.471
413.193	121.569
413.205	111.765
413.216	115.686
413.228	85.2941
413.239	57.8431
413.251	59.8039
413.262	92.1569
413.273	137.255
413.285	143.137
413.296	105.882
413.308	91.1765
413.319	106.863
413.331	107.843
413.342	103.922
413.354	134.314
413.365	170.588
413.377	144.118
413.388	96.0784
413.4	70.5882
413.411	30.3922
413.423	51.9608
413.434	100
413.446	148.039
413.457	155.882
413.468	136.275
413.48	111.765
413.491	108.824
413.503	114.706
413.514	96.0784
413.526	91.1765
413.537	114.706
413.549	129.412
413.56	130.392
413.572	103.922
413.583	97.0588
413.595	147.059
413.606	127.451
413.618	66.6667
413.629	69.6078
413.641	114.706
413.652	155.882
413.664	139.216
413.675	86.2745
413.686	70.5882
413.698	71.5686
413.709	75.4902
413.721	73.5294
413.732	98.0392
413.744	100
413.755	70.5882
413.767	40.1961
413.778	28.4314
413.79	27.451
413.801	9.80392
413.813	8.82353
413.824	11.7647
413.836	23.5294
413.847	51.9608
413.859	56.8627
413.87	36.2745
413.882	16.6667
413.893	3.92157
413.905	6.86275
413.916	29.4118
413.927	48.0392
413.939	51.9608
413.95	57.8431
413.962	55.8824
413.973	36.2745
413.985	46.0784
413.996	75.4902
414.008	103.922
414.019	92.1569
414.031	82.3529
414.042	80.3922
414.054	71.5686
414.065	70.5882
414.077	73.5294
414.088	96.0784
414.1	90.1961
414.111	84.3137
414.123	71.5686
414.134	46.0784
414.146	53.9216
414.157	64.7059
414.169	85.2941
414.18	76.4706
414.192	71.5686
414.203	61.7647
414.214	66.6667
414.226	79.4118
414.237	90.1961
414.249	73.5294
414.26	53.9216
414.272	95.098
414.283	161.765
414.295	163.725
414.306	119.608
414.318	88.2353
414.329	83.3333
414.341	111.765
414.352	134.314
414.364	107.843
414.375	53.9216
414.387	47.0588
414.398	97.0588
414.41	129.412
414.421	91.1765
414.433	63.7255
414.444	53.9216
414.456	48.0392
414.467	67.6471
414.479	82.3529
414.49	85.2941
414.502	94.1176
414.513	77.451
414.525	60.7843
414.536	90.1961
414.548	95.098
414.559	56.8627
414.571	34.3137
414.582	40.1961
414.593	79.4118
414.605	100
414.616	82.3529
414.628	62.7451
414.639	69.6078
414.651	82.3529
414.662	76.4706
414.674	53.9216
414.685	50.9804
414.697	38.2353
414.708	21.5686
414.72	40.1961
414.731	58.8235
414.743	55.8824
414.754	44.1176
414.766	37.2549
414.777	49.0196
414.789	50
414.8	53.9216
414.812	63.7255
414.823	53.9216
414.835	54.902
414.846	74.5098
414.858	79.4118
414.869	37.2549
414.881	10.7843
414.892	32.3529
414.904	65.6863
414.915	62.7451
414.927	39.2157
414.938	37.2549
414.95	43.1373
414.961	35.2941
414.973	28.4314
414.984	35.2941
414.996	31.3725
415.007	30.3922
415.019	62.7451
415.03	122.549
415.042	120.588
415.053	79.4118
415.065	73.5294
415.076	55.8824
415.088	34.3137
415.099	28.4314
415.111	56.8627
415.122	92.1569
415.134	97.0588
415.145	84.3137
415.157	150
415.168	200.98
415.18	169.608
415.191	140.196
415.203	135.294
415.214	105.882
415.226	158.824
415.237	184.314
415.249	135.294
415.26	93.1373
415.272	125.49
415.283	148.039
415.295	111.765
415.306	87.2549
415.318	86.2745
415.329	89.2157
415.341	60.7843
415.352	38.2353
415.364	57.8431
415.375	92.1569
415.387	108.824
415.398	111.765
415.41	104.902
415.421	86.2745
415.433	92.1569
415.444	115.686
415.456	108.824
415.467	89.2157
415.479	63.7255
415.49	33.3333
415.502	21.5686
415.513	29.4118
415.525	72.549
415.536	105.882
415.548	90.1961
415.559	62.7451
415.571	57.8431
415.582	65.6863
415.594	51.9608
415.605	68.6274
415.617	82.3529
415.628	63.7255
415.64	41.1765
415.651	22.549
415.663	36.2745
415.674	47.0588
415.686	39.2157
415.697	39.2157
415.709	42.1569
415.72	25.4902
415.732	10.7843
415.743	23.5294
415.755	31.3725
415.766	41.1765
415.778	63.7255
415.789	71.5686
415.801	49.0196
415.812	22.549
415.824	27.451
415.835	42.1569
415.847	59.8039
415.858	51.9608
415.87	46.0784
415.881	31.3725
415.893	25.4902
415.904	39.2157
415.916	44.1176
415.927	33.3333
415.939	22.549
415.95	28.4314
415.962	54.902
415.973	58.8235
415.985	37.2549
415.996	21.5686
416.008	24.5098
416.019	44.1176
416.031	60.7843
416.042	71.5686
416.054	70.5882
416.065	77.451
416.077	64.7059
416.088	49.0196
416.1	79.4118
416.111	79.4118
416.123	62.7451
416.134	82.3529
416.146	117.647
416.157	119.608
416.169	103.922
416.18	112.745
416.192	161.765
416.203	181.373
416.215	122.549
416.226	92.1569
416.238	158.824
416.249	187.255
416.261	143.137
416.272	116.667
416.284	124.51
416.295	161.765
416.307	184.314
416.318	173.529
416.33	156.863
416.341	101.961
416.353	69.6078
416.364	85.2941
416.376	106.863
416.387	124.51
416.399	154.902
416.411	147.059
416.422	122.549
416.434	101.961
416.445	64.7059
416.457	57.8431
416.468	54.902
416.48	48.0392
416.491	22.549
416.503	10.7843
416.514	15.6863
416.526	28.4314
416.537	50.9804
416.549	48.0392
416.56	18.6275
416.572	6.86275
416.583	13.7255
416.595	24.5098
416.606	45.098
416.618	43.1373
416.629	30.3922
416.641	20.5882
416.652	22.549
416.664	19.6078
416.675	16.6667
416.687	26.4706
416.698	26.4706
416.71	14.7059
416.721	9.80392
416.733	26.4706
416.744	35.2941
416.756	28.4314
416.767	27.451
416.779	25.4902
416.791	21.5686
416.802	28.4314
416.814	19.6078
416.825	18.6275
416.837	32.3529
416.848	42.1569
416.86	50.9804
416.871	87.2549
416.883	97.0588
416.894	54.902
416.906	11.7647
416.917	29.4118
416.929	38.2353
416.94	34.3137
416.952	40.1961
416.963	56.8627
416.975	49.0196
416.986	41.1765
416.998	31.3725
417.009	33.3333
417.021	29.4118
417.032	34.3137
417.044	67.6471
417.055	92.1569
417.067	114.706
417.079	149.02
417.09	275.49
417.102	484.314
417.113	578.431
417.125	508.824
417.136	379.412
417.148	284.314
417.159	260.784
417.171	187.255
417.182	138.235
417.194	122.549
417.205	109.804
417.217	144.118
417.228	143.137
417.24	103.922
417.251	103.922
417.263	109.804
417.274	102.941
417.286	101.961
417.297	117.647
417.309	131.373
417.321	124.51
417.332	91.1765
417.344	61.7647
417.355	67.6471
417.367	79.4118
417.378	66.6667
417.39	60.7843
417.401	83.3333
417.413	96.0784
417.424	104.902
417.436	87.2549
417.447	64.7059
417.459	60.7843
417.47	38.2353
417.482	27.451
417.493	23.5294
417.505	21.5686
417.516	34.3137
417.528	54.902
417.54	47.0588
417.551	39.2157
417.563	38.2353
417.574	50.9804
417.586	68.6274
417.597	70.5882
417.609	45.098
417.62	42.1569
417.632	23.5294
417.643	24.5098
417.655	28.4314
417.666	48.0392
417.678	63.7255
417.689	53.9216
417.701	59.8039
417.712	49.0196
417.724	44.1176
417.736	44.1176
417.747	42.1569
417.759	18.6275
417.77	24.5098
417.782	23.5294
417.793	19.6078
417.805	46.0784
417.816	57.8431
417.828	48.0392
417.839	58.8235
417.851	59.8039
417.862	25.4902
417.874	21.5686
417.885	66.6667
417.897	93.1373
417.909	50.9804
417.92	32.3529
417.932	49.0196
417.943	47.0588
417.955	23.5294
417.966	10.7843
417.978	15.6863
417.989	24.5098
418.001	30.3922
418.012	46.0784
418.024	41.1765
418.035	28.4314
418.047	39.2157
418.058	65.6863
418.07	57.8431
418.082	86.2745
418.093	132.353
418.105	125.49
418.116	110.784
418.128	111.765
418.139	92.1569
418.151	74.5098
418.162	92.1569
418.174	86.2745
418.185	72.549
418.197	70.5882
418.208	91.1765
418.22	81.3726
418.232	88.2353
418.243	124.51
418.255	151.961
418.266	130.392
418.278	104.902
418.289	95.098
418.301	127.451
418.312	136.275
418.324	116.667
418.335	81.3726
418.347	57.8431
418.358	86.2745
418.37	91.1765
418.382	80.3922
418.393	84.3137
418.405	78.4314
418.416	62.7451
418.428	56.8627
418.439	49.0196
418.451	39.2157
418.462	40.1961
418.474	48.0392
418.485	89.2157
418.497	113.725
418.508	60.7843
418.52	6.86275
418.532	4.90196
418.543	13.7255
418.555	20.5882
418.566	40.1961
418.578	43.1373
418.589	15.6863
418.601	15.6863
418.612	43.1373
418.624	53.9216
418.635	43.1373
418.647	44.1176
418.659	41.1765
418.67	32.3529
418.682	24.5098
418.693	20.5882
418.705	22.549
418.716	33.3333
418.728	43.1373
418.739	31.3725
418.751	25.4902
418.762	35.2941
418.774	50
418.786	54.902
418.797	29.4118
418.809	14.7059
418.82	40.1961
418.832	76.4706
418.843	62.7451
418.855	24.5098
418.866	21.5686
418.878	24.5098
418.889	13.7255
418.901	8.82353
418.913	11.7647
418.924	4.90196
418.936	9.80392
418.947	20.5882
418.959	24.5098
418.97	21.5686
418.982	28.4314
418.993	47.0588
419.005	43.1373
419.016	20.5882
419.028	21.5686
419.04	18.6275
419.051	48.0392
419.063	63.7255
419.074	55.8824
419.086	55.8824
419.097	51.9608
419.109	48.0392
419.12	54.902
419.132	75.4902
419.144	82.3529
419.155	72.549
419.167	78.4314
419.178	90.1961
419.19	87.2549
419.201	66.6667
419.213	45.098
419.224	50.9804
419.236	62.7451
419.247	80.3922
419.259	79.4118
419.271	65.6863
419.282	93.1373
419.294	150.98
419.305	139.216
419.317	89.2157
419.328	56.8627
419.34	78.4314
419.351	80.3922
419.363	63.7255
419.375	13.7255
419.386	19.6078
419.398	37.2549
419.409	59.8039
419.421	58.8235
419.432	47.0588
419.444	33.3333
419.455	29.4118
419.467	23.5294
419.479	5.88235
419.49	2.94118
419.502	19.6078
419.513	60.7843
419.525	76.4706
419.536	50
419.548	36.2745
419.559	37.2549
419.571	26.4706
419.583	29.4118
419.594	26.4706
419.606	28.4314
419.617	33.3333
419.629	40.1961
419.64	45.098
419.652	69.6078
419.663	84.3137
419.675	62.7451
419.687	66.6667
419.698	50.9804
419.71	36.2745
419.721	22.549
419.733	25.4902
419.744	28.4314
419.756	25.4902
419.767	49.0196
419.779	67.6471
419.791	51.9608
419.802	25.4902
419.814	25.4902
419.825	30.3922
419.837	29.4118
419.848	10.7843
419.86	15.6863
419.872	30.3922
419.883	49.0196
419.895	47.0588
419.906	30.3922
419.918	34.3137
419.929	33.3333
419.941	29.4118
419.952	34.3137
419.964	47.0588
419.976	42.1569
419.987	18.6275
419.999	14.7059
420.01	31.3725
420.022	40.1961
420.033	46.0784
420.045	50.9804
420.057	40.1961
420.068	22.549
420.08	29.4118
420.091	44.1176
420.103	82.3529
420.114	106.863
420.126	80.3922
420.137	48.0392
420.149	45.098
420.161	70.5882
420.172	105.882
420.184	128.431
420.195	123.529
420.207	85.2941
420.218	53.9216
420.23	58.8235
420.242	86.2745
420.253	121.569
420.265	139.216
420.276	100.98
420.288	87.2549
420.299	85.2941
420.311	85.2941
420.323	71.5686
420.334	54.902
420.346	50.9804
420.357	63.7255
420.369	62.7451
420.38	63.7255
420.392	82.3529
420.403	69.6078
420.415	32.3529
420.427	48.0392
420.438	77.451
420.45	67.6471
420.461	46.0784
420.473	50
420.484	75.4902
420.496	54.902
420.508	31.3725
420.519	14.7059
420.531	13.7255
420.542	14.7059
420.554	19.6078
420.565	26.4706
420.577	34.3137
420.589	37.2549
420.6	26.4706
420.612	8.82353
420.623	7.84314
420.635	10.7843
420.646	23.5294
420.658	31.3725
420.67	36.2745
420.681	59.8039
420.693	46.0784
420.704	9.80392
420.716	8.82353
420.727	15.6863
420.739	30.3922
420.751	29.4118
420.762	25.4902
420.774	21.5686
420.785	13.7255
420.797	11.7647
420.808	20.5882
420.82	27.451
420.832	30.3922
420.843	40.1961
420.855	29.4118
420.866	13.7255
420.878	2.94118
420.889	7.84314
420.901	17.6471
420.913	30.3922
420.924	29.4118
420.936	17.6471
420.947	14.7059
420.959	10.7843
420.97	14.7059
420.982	10.7843
420.994	0.980392
421.005	0
421.017	11.7647
421.028	29.4118
421.04	26.4706
421.052	26.4706
421.063	39.2157
421.075	44.1176
421.086	58.8235
421.098	77.451
421.109	63.7255
421.121	52.9412
421.133	56.8627
421.144	82.3529
421.156	137.255
421.167	173.529
421.179	156.863
421.19	121.569
421.202	92.1569
421.214	79.4118
421.225	67.6471
421.237	54.902
421.248	44.1176
421.26	51.9608
421.272	111.765
421.283	137.255
421.295	93.1373
421.306	56.8627
421.318	62.7451
421.329	80.3922
421.341	94.1176
421.353	92.1569
421.364	107.843
421.376	134.314
421.387	119.608
421.399	88.2353
421.41	52.9412
421.422	49.0196
421.434	67.6471
421.445	82.3529
421.457	80.3922
421.468	63.7255
421.48	49.0196
421.492	28.4314
421.503	12.7451
421.515	9.80392
421.526	10.7843
421.538	25.4902
421.549	27.451
421.561	14.7059
421.573	9.80392
421.584	18.6275
421.596	42.1569
421.607	42.1569
421.619	37.2549
421.631	51.9608
421.642	71.5686
421.654	63.7255
421.665	23.5294
421.677	12.7451
421.688	15.6863
421.7	21.5686
421.712	20.5882
421.723	14.7059
421.735	36.2745
421.746	65.6863
421.758	64.7059
421.77	47.0588
421.781	49.0196
421.793	44.1176
421.804	45.098
421.816	37.2549
421.828	40.1961
421.839	59.8039
421.851	56.8627
421.862	33.3333
421.874	47.0588
421.885	52.9412
421.897	39.2157
421.909	26.4706
421.92	12.7451
421.932	14.7059
421.943	32.3529
421.955	44.1176
421.967	35.2941
421.978	31.3725
421.99	35.2941
422.001	43.1373
422.013	18.6275
422.025	14.7059
422.036	33.3333
422.048	37.2549
422.059	26.4706
422.071	39.2157
422.082	33.3333
422.094	13.7255
422.106	13.7255
422.117	25.4902
422.129	35.2941
422.14	51.9608
422.152	58.8235
422.164	60.7843
422.175	96.0784
422.187	133.333
422.198	126.471
422.21	90.1961
422.222	83.3333
422.233	88.2353
422.245	58.8235
422.256	52.9412
422.268	57.8431
422.28	66.6667
422.291	51.9608
422.303	68.6274
422.314	103.922
422.326	96.0784
422.338	104.902
422.349	129.412
422.361	128.431
422.372	120.588
422.384	143.137
422.396	152.941
422.407	114.706
422.419	66.6667
422.43	31.3725
422.442	30.3922
422.453	27.451
422.465	32.3529
422.477	52.9412
422.488	61.7647
422.5	41.1765
422.511	22.549
422.523	11.7647
422.535	19.6078
422.546	23.5294
422.558	33.3333
422.569	26.4706
422.581	16.6667
422.593	16.6667
422.604	19.6078
422.616	16.6667
422.627	11.7647
422.639	14.7059
422.651	22.549
422.662	27.451
422.674	35.2941
422.685	64.7059
422.697	77.451
422.709	63.7255
422.72	39.2157
422.732	23.5294
422.743	15.6863
422.755	23.5294
422.767	26.4706
422.778	20.5882
422.79	21.5686
422.801	13.7255
422.813	8.82353
422.825	9.80392
422.836	19.6078
422.848	18.6275
422.859	10.7843
422.871	13.7255
[truncated: 100,761 more rows]

## Sheet: Fig. 1e-MSMS of P1
m/z	Intensity		MS/MS spectrum of P1.
100.003	0
100.015	0.441176
100.027	1.76471
100.04	1.91176
100.052	1.22549
100.064	0.245098
100.077	0.196078
100.089	0
100.101	0
100.114	0
100.126	0.0490196
100.138	0
100.15	0.294118
100.163	2.0098
100.175	1.07843
100.187	0.0490196
100.2	0.0490196
100.212	0.392157
100.224	5.68627
100.237	2.10784
100.249	2.45098
100.261	4.55882
100.273	3.72549
100.286	1.56863
100.298	3.18627
100.31	2.79412
100.323	3.87255
100.335	0.147059
100.347	0.490196
100.36	1.91176
100.372	1.81373
100.384	3.08824
100.397	1.96078
100.409	2.9902
100.421	0.245098
100.433	1.32353
100.446	1.86275
100.458	0.882353
100.47	3.08824
100.483	1.37255
100.495	0.343137
100.507	0
100.52	3.82353
100.532	2.45098
100.544	0.441176
100.557	4.36275
100.569	0.784314
100.581	0.686275
100.594	1.32353
100.606	0.245098
100.618	0.343137
100.631	0
100.643	0
100.655	0.147059
100.668	1.22549
100.68	0
100.692	0
100.705	0
100.717	0.833333
100.729	0.637255
100.742	1.61765
100.754	1.81373
100.766	0.539216
100.779	2.10784
100.791	0.882353
100.803	0.343137
100.816	0.0490196
100.828	0
100.84	0.588235
100.853	2.59804
100.865	0.490196
100.877	0.147059
100.89	0.0980392
100.902	0
100.914	0.441176
100.927	3.52941
100.939	1.66667
100.951	0.735294
100.964	0.147059
100.976	2.15686
100.988	1.96078
101.001	1.76471
101.013	3.28431
101.026	0.539216
101.038	2.2549
101.05	0.0980392
101.063	0
101.075	0.245098
101.087	6.51961
101.1	6.27451
101.112	4.80392
101.124	5
101.137	8.08824
101.149	4.85294
101.161	1.81373
101.174	0
101.186	2.0098
101.199	3.33333
101.211	0.980392
101.223	0.294118
101.236	2.30392
101.248	1.61765
101.26	0.539216
101.273	2.40196
101.285	2.9902
101.298	6.42157
101.31	2.84314
101.322	1.76471
101.335	0.980392
101.347	2.7451
101.359	0.343137
101.372	3.52941
101.384	6.51961
101.396	0.686275
101.409	0.147059
101.421	0.147059
101.434	0
101.446	0
101.458	1.27451
101.471	2.54902
101.483	0.441176
101.496	4.31373
101.508	1.76471
101.52	0.588235
101.533	0.637255
101.545	0
101.557	0
101.57	1.07843
101.582	0.196078
101.595	0.245098
101.607	0.0980392
101.619	1.51961
101.632	0.588235
101.644	0
101.657	0.0490196
101.669	0
101.681	0
101.694	0
101.706	0
101.719	2.0098
101.731	5.04902
101.743	0.931373
101.756	1.86275
101.768	2.30392
101.78	6.17647
101.793	0.931373
101.805	4.55882
101.818	0
101.83	1.51961
101.843	0.784314
101.855	0.784314
101.867	0.588235
101.88	0
101.892	0.343137
101.905	1.71569
101.917	0
101.929	0.0490196
101.942	0.735294
101.954	1.42157
101.967	3.57843
101.979	0.833333
101.991	5.39216
102.004	7.15686
102.016	0.833333
102.029	6.61765
102.041	7.45098
102.053	12.451
102.066	11.2745
102.078	11.3725
102.091	2.20588
102.103	5.29412
102.116	4.65686
102.128	1.66667
102.14	0.931373
102.153	0.245098
102.165	0.539216
102.178	1.51961
102.19	0.980392
102.203	9.06863
102.215	2.64706
102.227	3.18627
102.24	4.65686
102.252	3.77451
102.265	0.147059
102.277	1.66667
102.29	0
102.302	0.588235
102.314	0.147059
102.327	0
102.339	0
102.352	0.441176
102.364	1.66667
102.377	1.42157
102.389	0.196078
102.401	0.686275
102.414	1.12745
102.426	0
102.439	0.196078
102.451	0
102.464	0.441176
102.476	2.0098
102.488	5.83333
102.501	2.0098
102.513	3.28431
102.526	0.833333
102.538	4.06863
102.551	4.26471
102.563	2.89216
102.576	3.77451
102.588	3.72549
102.601	3.97059
102.613	0.196078
102.625	0.392157
102.638	0
102.65	0
102.663	0
102.675	1.61765
102.688	0.686275
102.7	0.980392
102.713	0.637255
102.725	0
102.737	1.56863
102.75	2.0098
102.762	3.82353
102.775	3.43137
102.787	2.64706
102.8	5.19608
102.812	0.882353
102.825	0.588235
102.837	0
102.85	0
102.862	0
102.875	0.882353
102.887	0
102.9	0
102.912	0
102.924	0
102.937	0
102.949	0
102.962	0
102.974	0
102.987	0
102.999	0
103.012	2.40196
103.024	3.77451
103.037	2.2549
103.049	6.27451
103.062	3.48039
103.074	5.09804
103.087	0.343137
103.099	0.833333
103.112	0.931373
103.124	0
103.137	0.0490196
103.149	1.32353
103.161	2.35294
103.174	4.01961
103.186	1.61765
103.199	0
103.211	0.343137
103.224	0
103.236	0.833333
103.249	0.784314
103.261	0.882353
103.274	0.637255
103.286	0
103.299	0.0490196
103.311	0.147059
103.324	1.76471
103.336	0.490196
103.349	4.41176
103.361	3.33333
103.374	3.48039
103.386	2.15686
103.399	0
103.411	0.196078
103.424	0
103.436	1.02941
103.449	0.392157
103.461	0.882353
103.474	0.588235
103.486	1.22549
103.499	1.47059
103.511	0.0490196
103.524	0.0490196
103.536	1.81373
103.549	5.14706
103.561	0.735294
103.574	0.343137
103.586	0.147059
103.599	0.294118
103.611	0.637255
103.624	0
103.636	0
103.649	1.37255
103.661	3.43137
103.674	0
103.686	0.245098
103.699	0
103.711	0.0980392
103.724	0
103.737	1.17647
103.749	2.94118
103.762	4.60784
103.774	3.13725
103.787	0
103.799	0.147059
103.812	0
103.824	0.0980392
103.837	0
103.849	0
103.862	0
103.874	2.5
103.887	4.16667
103.899	1.07843
103.912	2.10784
103.924	0.294118
103.937	3.52941
103.949	7.69608
103.962	2.35294
103.975	7.64706
103.987	2.54902
104	0.931373
104.012	1.66667
104.025	0
104.037	1.51961
104.05	0.637255
104.062	0.245098
104.075	1.27451
104.087	2.59804
104.1	6.32353
104.112	0
104.125	0.980392
104.137	0
104.15	0.686275
104.163	0.0490196
104.175	0.0980392
104.188	0
104.2	0
104.213	0
104.225	0.196078
104.238	6.12745
104.25	1.76471
104.263	0
104.276	0.490196
104.288	4.65686
104.301	5.68627
104.313	0
104.326	0.931373
104.338	3.43137
104.351	0.0980392
104.363	0
104.376	0
104.388	0.0980392
104.401	0.637255
104.414	0.637255
104.426	3.57843
104.439	0.833333
104.451	0.0490196
104.464	0.196078
104.476	0.0490196
104.489	1.02941
104.502	0.392157
104.514	0.392157
104.527	1.12745
104.539	0.392157
104.552	4.06863
104.564	0.784314
104.577	0.882353
104.59	1.51961
104.602	2.89216
104.615	0
104.627	0
104.64	0.0490196
104.652	0.343137
104.665	1.07843
104.678	1.22549
104.69	0
104.703	0.0490196
104.715	0
104.728	0
104.74	0
104.753	0
104.766	2.20588
104.778	0.931373
104.791	0
104.803	0.147059
104.816	0.147059
104.828	1.56863
104.841	0.392157
104.854	0.147059
104.866	4.01961
104.879	0.392157
104.891	0
104.904	0.0980392
104.917	0
104.929	0
104.942	0.637255
104.954	5.83333
104.967	0.735294
104.98	0.196078
104.992	0.147059
105.005	0.294118
105.017	3.08824
105.03	0.0490196
105.043	1.27451
105.055	0.735294
105.068	0
105.08	0.0980392
105.093	0.0490196
105.106	1.47059
105.118	0.196078
105.131	0
105.143	0
105.156	0
105.169	1.37255
105.181	0
105.194	0.833333
105.206	1.66667
105.219	4.11765
105.232	0.833333
105.244	4.46078
105.257	2.10784
105.269	3.33333
105.282	0
105.295	2.59804
105.307	4.01961
105.32	2.05882
105.332	1.22549
105.345	3.92157
105.358	12.7451
105.37	0.147059
105.383	2.69608
105.396	2.05882
105.408	1.27451
105.421	6.12745
105.433	0.588235
105.446	2.94118
105.459	0.784314
105.471	0.196078
105.484	0.441176
105.497	5.19608
105.509	1.81373
105.522	2.79412
105.534	0.686275
105.547	1.27451
105.56	2.54902
105.572	0.0490196
105.585	0.539216
105.598	0
105.61	0
105.623	0
105.635	0.147059
105.648	0.0490196
105.661	0
105.673	0.245098
105.686	1.81373
105.699	2.64706
105.711	0
105.724	0.980392
105.737	2.5
105.749	0.784314
105.762	6.02941
105.774	3.18627
105.787	7.45098
105.8	1.91176
105.812	0.245098
105.825	0.441176
105.838	0
105.85	2.45098
105.863	0.343137
105.876	1.71569
105.888	1.22549
105.901	0.441176
105.914	0.686275
105.926	1.07843
105.939	0
105.951	1.02941
105.964	0.441176
105.977	2.89216
105.989	8.97059
106.002	1.76471
106.015	0.637255
106.027	0.392157
106.04	0
106.053	0.147059
106.065	4.36275
106.078	0.637255
106.091	4.85294
106.103	0.0490196
106.116	0
106.129	0.0490196
106.141	0.882353
106.154	2.15686
106.167	1.32353
106.179	0.833333
106.192	0
106.205	0
106.217	0.392157
106.23	2.20588
106.243	0
106.255	0.0490196
106.268	0
106.281	0
106.293	0.196078
106.306	0.294118
106.319	1.02941
106.331	0
106.344	0.0490196
106.357	0
106.369	0
106.382	0
106.395	0
106.407	0
106.42	0
106.433	0
106.445	0
106.458	0.441176
106.471	4.01961
106.484	0.637255
106.496	1.37255
106.509	0.637255
106.522	0.245098
106.534	1.47059
106.547	0
106.56	0
106.572	0.147059
106.585	1.37255
106.598	0
106.61	1.22549
106.623	5.34314
106.636	0.882353
106.648	3.62745
106.661	0
106.674	0.343137
106.687	0.539216
106.699	1.66667
106.712	1.56863
106.725	0
106.737	1.42157
106.75	0.637255
106.763	0
106.775	0.147059
106.788	1.32353
106.801	1.32353
106.814	0
106.826	0.343137
106.839	3.28431
106.852	2.64706
106.864	0
106.877	0.294118
106.89	4.21569
106.902	0.637255
106.915	0
106.928	0.196078
106.941	1.71569
106.953	0.833333
106.966	0
106.979	0.0980392
106.991	0.490196
107.004	1.32353
107.017	0.490196
107.03	0
107.042	0.294118
107.055	0.490196
107.068	2.84314
107.08	1.12745
107.093	0.0490196
107.106	0.196078
107.119	0
107.131	0
107.144	0
107.157	0
107.17	0.0980392
107.182	1.81373
107.195	0
107.208	0.441176
107.22	1.07843
107.233	2.35294
107.246	1.91176
107.259	0.392157
107.271	0
107.284	0.0490196
107.297	1.96078
107.31	3.87255
107.322	0.196078
107.335	0.588235
107.348	2.0098
107.36	0
107.373	0
107.386	0
107.399	0
107.411	0
107.424	0
107.437	0.0980392
107.45	2.30392
107.462	0
107.475	1.27451
107.488	2.30392
107.501	2.89216
107.513	1.02941
107.526	2.89216
107.539	4.36275
107.552	0
107.564	1.27451
107.577	3.87255
107.59	2.05882
107.603	0.343137
107.615	0.0490196
107.628	0
107.641	0.0980392
107.654	0
107.666	0
107.679	0.833333
107.692	0
107.705	0.882353
107.717	2.40196
107.73	4.11765
107.743	0.196078
107.756	0.245098
107.768	0
107.781	0
107.794	0.147059
107.807	1.47059
107.819	2.79412
107.832	0.147059
107.845	0.0980392
107.858	0.343137
107.871	0
107.883	0
107.896	0
107.909	0.147059
107.922	0.0490196
107.934	0
107.947	0.147059
107.96	1.37255
107.973	0.147059
107.985	3.92157
107.998	0.637255
108.011	0.980392
108.024	0.147059
108.037	1.02941
108.049	8.03922
108.062	3.62745
108.075	1.07843
108.088	0.588235
108.1	0
108.113	0.392157
108.126	2.84314
108.139	2.9902
108.152	0.784314
108.164	2.0098
108.177	1.96078
108.19	6.37255
108.203	0.196078
108.215	0.490196
108.228	0.0980392
108.241	2.64706
108.254	2.5
108.267	2.0098
108.279	0.637255
108.292	1.66667
108.305	0.539216
108.318	1.47059
108.331	2.54902
108.343	0.441176
108.356	2.35294
108.369	5.44118
108.382	7.45098
108.395	0.490196
108.407	1.07843
108.42	0.196078
108.433	2.30392
108.446	1.17647
108.459	0.0980392
108.471	0.147059
108.484	0.833333
108.497	0
108.51	0
108.523	0
108.535	0.0490196
108.548	0.0980392
108.561	1.12745
108.574	0.343137
108.587	4.7549
108.599	1.76471
108.612	0.0980392
108.625	0.392157
108.638	0
108.651	3.08824
108.663	1.37255
108.676	0
108.689	0
108.702	0
108.715	1.56863
108.728	0.490196
108.74	0
108.753	0
108.766	0
108.779	0
108.792	0.833333
108.804	0.784314
108.817	0
108.83	0
108.843	0.147059
108.856	2.30392
108.869	0.294118
108.881	1.66667
108.894	4.21569
108.907	2.0098
108.92	1.86275
108.933	5.58824
108.946	0.0490196
108.958	0.637255
108.971	1.12745
108.984	0
108.997	0.0490196
109.01	1.37255
109.023	0.245098
109.035	0
109.048	0.0490196
109.061	0.833333
109.074	5.04902
109.087	2.79412
109.1	2.0098
109.112	0.588235
109.125	1.91176
109.138	1.96078
109.151	3.18627
109.164	0.0490196
109.177	0.343137
109.189	0.980392
109.202	2.94118
109.215	1.42157
109.228	2.15686
109.241	7.5
109.254	1.56863
109.267	2.10784
109.279	0.245098
109.292	0.441176
109.305	3.18627
109.318	0.147059
109.331	0.245098
109.344	2.10784
109.356	0.0490196
109.369	2.84314
109.382	2.0098
109.395	0.539216
109.408	1.32353
109.421	0
109.434	0.147059
109.446	0
109.459	0.735294
109.472	2.15686
109.485	7.40196
109.498	4.5098
109.511	0
109.524	1.86275
109.537	0.343137
109.549	0.0980392
109.562	1.76471
109.575	1.07843
109.588	2.94118
109.601	0.686275
109.614	1.02941
109.627	7.40196
109.639	1.02941
109.652	0.0980392
109.665	0.196078
109.678	0.784314
109.691	1.66667
109.704	4.36275
109.717	10.1961
109.73	6.66667
109.742	0.833333
109.755	2.0098
109.768	1.27451
109.781	3.38235
109.794	2.0098
109.807	5.4902
109.82	0.980392
109.833	1.22549
109.845	1.47059
109.858	4.21569
109.871	2.10784
109.884	0.0980392
109.897	0.0980392
109.91	0
109.923	1.32353
109.936	0
109.949	2.54902
109.961	5.78431
109.974	2.84314
109.987	0.833333
110	0
110.013	1.42157
110.026	3.77451
110.039	2.94118
110.052	1.22549
110.065	0
110.078	0.0980392
110.09	0
110.103	0
110.116	0
110.129	1.32353
110.142	2.20588
110.155	0.441176
110.168	4.80392
110.181	1.76471
110.194	0.0490196
110.207	0.441176
110.219	0.0490196
110.232	0
110.245	0.147059
110.258	2.0098
110.271	1.81373
110.284	1.27451
110.297	0.735294
110.31	0.0490196
110.323	0.245098
110.336	2.35294
110.349	3.33333
110.361	1.37255
110.374	3.62745
110.387	4.11765
110.4	4.11765
110.413	3.18627
110.426	13.7255
110.439	0.735294
110.452	1.02941
110.465	0.392157
110.478	0.735294
110.491	5.14706
110.504	1.56863
110.516	0.0490196
110.529	0.392157
110.542	0
110.555	2.59804
110.568	10.8824
110.581	3.28431
110.594	1.07843
110.607	1.91176
110.62	2.9902
110.633	0.343137
110.646	0.294118
110.659	0.882353
110.672	5.83333
110.684	1.07843
110.697	1.81373
110.71	0.637255
110.723	0.539216
110.736	0
110.749	0.0490196
110.762	0.637255
110.775	1.42157
110.788	0
110.801	0.196078
110.814	3.03922
110.827	3.38235
110.84	0.980392
110.853	1.86275
110.866	2.20588
110.879	0
110.891	0.735294
110.904	1.02941
110.917	0.539216
110.93	4.7549
110.943	10.6373
110.956	3.57843
110.969	1.37255
110.982	0.980392
110.995	4.7549
111.008	3.43137
111.021	8.82353
111.034	3.33333
111.047	0.833333
111.06	2.40196
111.073	2.59804
111.086	1.47059
111.099	1.42157
111.112	0.392157
111.125	3.92157
111.138	0
111.151	0.0490196
111.163	0
111.176	0.147059
111.189	0.441176
111.202	0
111.215	0
111.228	0
111.241	0
111.254	0.686275
111.267	2.89216
111.28	0.735294
111.293	0.343137
111.306	2.69608
111.319	0.490196
111.332	1.22549
111.345	5.2451
111.358	0
111.371	0.588235
111.384	0
111.397	1.61765
111.41	2.69608
111.423	0.833333
111.436	0.147059
111.449	0.0980392
111.462	0
111.475	1.91176
111.488	2.59804
111.501	0.441176
111.514	0.441176
111.527	0
111.54	0
111.553	1.61765
111.566	0
111.579	0
111.592	0
111.605	0.0980392
111.618	2.2549
111.631	0.196078
111.644	0
111.657	0
111.67	0
111.683	0.833333
111.695	3.08824
111.708	0
111.721	0.343137
111.734	0.245098
111.747	1.07843
111.76	0
111.773	0.0490196
111.786	0.0980392
111.799	0.784314
111.812	0
111.825	0
111.838	0
111.851	0
111.864	0
111.877	0.637255
111.89	1.61765
111.903	0
111.916	2.5
111.929	4.95098
111.942	0.392157
111.955	2.20588
111.968	0.588235
111.981	0
111.994	0.0490196
112.008	0
112.021	0.588235
112.034	1.66667
112.047	0
112.06	1.47059
112.073	2.54902
112.086	6.22549
112.099	7.9902
112.112	1.42157
112.125	1.07843
112.138	5.4902
112.151	3.23529
112.164	0.0980392
112.177	3.48039
112.19	3.23529
112.203	0
112.216	0.637255
112.229	0
112.242	0
112.255	0.686275
112.268	0.0490196
112.281	1.56863
112.294	2.40196
112.307	0
112.32	0.490196
112.333	0.441176
112.346	0
112.359	0
112.372	0
112.385	0
112.398	1.66667
112.411	0.392157
112.424	0
112.437	1.37255
112.45	0.637255
112.463	0.441176
112.476	0.539216
112.489	1.91176
112.502	0.245098
112.515	0
112.528	0.441176
112.542	1.22549
112.555	1.07843
112.568	3.43137
112.581	0.0980392
112.594	3.33333
112.607	4.31373
112.62	3.87255
112.633	0.980392
112.646	4.26471
112.659	1.02941
112.672	0.0980392
112.685	0.0490196
112.698	1.81373
112.711	1.86275
112.724	1.12745
112.737	0.686275
112.75	0
112.763	1.61765
112.776	0.637255
112.789	0
112.802	0.0980392
112.816	0
112.829	0
112.842	0
112.855	0.0980392
112.868	1.47059
112.881	1.61765
112.894	3.62745
112.907	4.21569
112.92	0.196078
112.933	1.42157
112.946	1.51961
112.959	0.539216
112.972	0
112.985	1.81373
112.998	0.392157
113.011	0.0980392
113.025	1.17647
113.038	0
113.051	0
113.064	0
113.077	0
113.09	0
113.103	0
113.116	2.05882
113.129	6.37255
113.142	3.23529
113.155	6.07843
113.168	0.539216
113.181	1.22549
113.195	0.0490196
113.208	0.882353
113.221	0
113.234	0.588235
113.247	1.22549
113.26	2.15686
113.273	0
113.286	0.343137
113.299	1.81373
113.312	0
113.325	3.33333
113.338	1.61765
113.352	0.588235
113.365	2.7451
113.378	0
113.391	0.196078
113.404	0
113.417	0.588235
113.43	2.0098
113.443	0
113.456	0.196078
113.469	2.45098
113.482	2.5
113.496	0
113.509	0.490196
113.522	0.490196
113.535	1.37255
113.548	1.91176
113.561	0.294118
113.574	3.87255
113.587	0
113.6	0
113.613	0
113.627	0
113.64	0
113.653	0
113.666	0
113.679	0
113.692	0
113.705	0
113.718	0
113.731	0
113.744	0
113.758	0
113.771	0.637255
113.784	1.22549
113.797	1.02941
113.81	0.0490196
113.823	0.0980392
113.836	0
113.849	0
113.862	0
113.876	0
113.889	0
113.902	0
113.915	0
113.928	0
113.941	1.51961
113.954	2.30392
113.967	2.40196
113.981	1.42157
113.994	0.245098
114.007	0.0490196
114.02	3.03922
114.033	4.01961
114.046	0
114.059	2.94118
114.072	4.65686
114.086	2.54902
114.099	1.96078
114.112	1.51961
114.125	0.735294
114.138	0
114.151	0.0980392
114.164	2.35294
114.178	1.42157
114.191	0
114.204	0.196078
114.217	0.0980392
114.23	0
114.243	0
114.256	0
114.269	0.637255
114.283	3.43137
114.296	0.0980392
114.309	0.245098
114.322	2.05882
114.335	6.22549
114.348	4.80392
114.361	2.54902
114.375	0
114.388	0.196078
114.401	0.0490196
114.414	1.07843
114.427	5.4902
114.44	1.61765
114.454	0.392157
114.467	0.0490196
114.48	1.27451
114.493	1.51961
114.506	0.588235
114.519	1.02941
114.532	0.980392
114.546	0
114.559	0.588235
114.572	0
114.585	0
114.598	0
114.611	0
114.625	1.27451
114.638	0.0980392
114.651	0
114.664	0
114.677	0
114.69	0.343137
114.704	2.10784
114.717	1.17647
114.73	0.0980392
114.743	0.392157
114.756	0.0490196
114.769	5.14706
114.783	3.52941
114.796	3.82353
114.809	3.38235
114.822	0.833333
114.835	6.96078
114.848	0.833333
114.862	0.588235
114.875	0.784314
114.888	0
114.901	0
114.914	0.980392
114.927	1.02941
114.941	0
114.954	0.0980392
114.967	0.980392
114.98	1.42157
114.993	6.96078
115.007	2.30392
115.02	5.58824
115.033	0.196078
115.046	1.27451
115.059	2.59804
115.072	7.40196
115.086	0.147059
115.099	4.16667
115.112	4.01961
115.125	4.95098
115.138	1.27451
115.152	2.64706
115.165	2.9902
115.178	6.91176
115.191	2.64706
115.204	1.76471
115.218	3.62745
115.231	0.588235
115.244	6.47059
115.257	7.05882
115.27	6.61765
115.284	2.05882
115.297	1.86275
115.31	2.9902
115.323	0.490196
115.336	0.294118
115.35	0.0490196
115.363	0
115.376	0
115.389	1.81373
115.402	0.0490196
115.416	1.71569
115.429	1.86275
115.442	1.71569
115.455	0.0980392
115.468	0
115.482	0.686275
115.495	0
115.508	0.637255
115.521	2.30392
115.534	2.79412
115.548	11.3725
115.561	10.9804
115.574	1.81373
115.587	2.10784
115.601	3.43137
115.614	3.82353
115.627	0.784314
115.64	4.85294
115.653	0.931373
115.667	1.37255
115.68	1.37255
115.693	4.11765
115.706	2.05882
115.72	0.833333
115.733	1.96078
115.746	0.245098
115.759	0.147059
115.772	0
115.786	0.245098
115.799	0
115.812	0.245098
115.825	1.61765
115.839	0
115.852	0.784314
115.865	3.08824
115.878	0
115.892	0.196078
115.905	0
115.918	0
115.931	0
115.944	0
115.958	0.490196
115.971	0
115.984	0.392157
115.997	1.56863
116.011	0
116.024	0.245098
116.037	1.61765
116.05	0.0980392
116.064	3.23529
116.077	0.441176
116.09	1.66667
116.103	0.588235
116.117	0
116.13	0.0490196
116.143	0
116.156	0
116.17	0
116.183	1.71569
116.196	0.539216
116.209	0
116.223	1.47059
116.236	2.20588
116.249	0
116.262	0
116.276	0
116.289	0.147059
116.302	0
116.315	1.71569
116.329	2.35294
116.342	0
116.355	0.980392
116.368	1.42157
116.382	0
116.395	0.931373
116.408	1.66667
116.421	0.147059
116.435	0
116.448	0
116.461	0
116.475	0
116.488	0
116.501	0
116.514	0
116.528	0.196078
116.541	2.79412
116.554	1.56863
116.567	2.5
116.581	1.96078
116.594	2.05882
116.607	1.32353
116.621	0.490196
116.634	0.539216
116.647	1.47059
116.66	0
116.674	2.94118
116.687	2.2549
116.7	0
116.713	0.833333
116.727	1.42157
116.74	0
116.753	0.147059
116.767	0
116.78	0
116.793	0
116.806	0
116.82	0
116.833	0.245098
116.846	1.12745
116.86	0.441176
116.873	0.784314
116.886	0.196078
116.899	2.5
116.913	0.0980392
116.926	2.35294
116.939	4.5098
116.953	0.0490196
116.966	2.0098
116.979	0
116.993	0.784314
117.006	2.05882
117.019	0
117.032	0.392157
117.046	1.91176
117.059	0.490196
117.072	4.01961
117.086	0.931373
117.099	2.84314
117.112	0.0980392
117.126	0.245098
117.139	0
117.152	0
117.165	0.490196
117.179	0.0490196
117.192	0.0490196
117.205	1.12745
117.219	0.147059
117.232	2.40196
117.245	0
117.259	0
117.272	0
117.285	4.06863
117.299	4.60784
117.312	1.12745
117.325	0.833333
117.339	5.88235
117.352	1.07843
117.365	0
117.378	0.294118
117.392	0.0980392
117.405	0.0980392
117.418	0
117.432	0.343137
117.445	0
117.458	0.0490196
117.472	0.294118
117.485	1.17647
117.498	4.5098
117.512	0.980392
117.525	0
117.538	0.245098
117.552	0
117.565	0
117.578	0.0980392
117.592	1.86275
117.605	4.70588
117.618	2.69608
117.632	0.343137
117.645	1.66667
117.658	2.2549
117.672	0.931373
117.685	0.0980392
117.698	0.147059
117.712	0
117.725	0
117.738	0
117.752	0
117.765	0
117.778	0
117.792	0
117.805	0
117.818	0.196078
117.832	1.42157
117.845	1.07843
117.858	5
117.872	0
117.885	0.343137
117.898	0
117.912	0
117.925	0.0490196
117.939	1.12745
117.952	3.52941
117.965	7.7451
117.979	0
117.992	1.27451
118.005	1.42157
118.019	0
118.032	0.0490196
118.045	0
118.059	0
118.072	0.0980392
118.085	0
118.099	2.35294
118.112	2.94118
118.126	0
118.139	0.294118
118.152	0.784314
118.166	0.147059
118.179	3.48039
118.192	9.70588
118.206	0
118.219	1.66667
118.232	0
118.246	4.11765
118.259	2.05882
118.273	1.22549
118.286	0.392157
118.299	3.08824
118.313	1.96078
118.326	1.61765
118.339	1.96078
118.353	0.735294
118.366	0.637255
118.38	0.735294
118.393	0.196078
118.406	0.147059
118.42	0.686275
118.433	1.51961
118.446	0.245098
118.46	0.588235
118.473	0.882353
118.487	2.79412
118.5	3.13725
118.513	1.61765
118.527	0.196078
118.54	0.294118
118.553	0
118.567	1.02941
118.58	1.42157
118.594	2.9902
118.607	1.51961
118.62	0
118.634	1.91176
118.647	1.86275
118.661	0.147059
118.674	1.56863
118.687	0.294118
118.701	1.51961
118.714	0.833333
118.728	1.86275
118.741	2.54902
118.754	0.784314
118.768	1.27451
118.781	0.637255
118.795	0.539216
118.808	1.12745
118.821	8.62745
118.835	2.10784
118.848	5.68627
118.862	0.196078
118.875	0.686275
118.888	0.441176
118.902	0
118.915	0
118.929	0.245098
118.942	0
118.955	2.9902
118.969	2.84314
118.982	0
118.996	0.245098
119.009	1.47059
119.022	1.22549
119.036	0.196078
119.049	3.38235
119.063	0.245098
119.076	2.20588
119.09	3.33333
119.103	0
119.116	0.245098
119.13	1.22549
119.143	0
119.157	0.441176
119.17	3.82353
119.183	0
119.197	1.37255
119.21	0.147059
119.224	0.441176
119.237	2.10784
119.251	0.147059
119.264	0.441176
119.277	0
119.291	0.686275
119.304	0.343137
119.318	0.441176
119.331	0
119.345	0
119.358	0
119.371	0
119.385	0
119.398	0.343137
119.412	2.84314
119.425	1.51961
119.439	0.245098
119.452	0
119.465	0
119.479	0.0490196
119.492	0.343137
119.506	0.147059
119.519	1.12745
119.533	4.60784
119.546	1.37255
119.56	0.490196
119.573	0.196078
119.586	0
119.6	0.294118
119.613	2.45098
119.627	1.32353
119.64	0.0980392
119.654	0.196078
119.667	2.89216
119.681	5.98039
119.694	2.69608
119.707	1.42157
119.721	0
119.734	0.294118
119.748	1.81373
119.761	1.37255
119.775	0
119.788	0.294118
119.802	0
119.815	0.0980392
119.829	3.18627
119.842	0.784314
119.855	0
119.869	2.0098
119.882	1.81373
119.896	0
119.909	1.86275
119.923	0.0490196
119.936	0
119.95	0.0980392
119.963	5.73529
119.977	1.42157
119.99	0
120.004	2.15686
120.017	2.79412
120.03	0.196078
120.044	1.32353
120.057	0
120.071	1.76471
120.084	3.08824
120.098	1.07843
120.111	1.47059
120.125	0
120.138	0.147059
120.152	0
120.165	0
120.179	0.490196
120.192	2.30392
120.206	4.36275
120.219	5.53922
120.233	0
120.246	1.66667
120.26	0.441176
120.273	0.833333
120.287	1.61765
120.3	2.59804
120.313	4.31373
120.327	0
120.34	0.392157
120.354	0.833333
120.367	0.0490196
120.381	0
120.394	3.62745
120.408	5.4902
120.421	1.76471
120.435	2.0098
120.448	5.73529
120.462	2.79412
120.475	3.43137
120.489	2.40196
120.502	0.196078
120.516	0.441176
120.529	5.93137
120.543	2.9902
120.556	1.71569
120.57	4.70588
120.583	0
120.597	0.539216
120.61	0
120.624	0
120.637	0.196078
120.651	2.64706
120.664	3.52941
120.678	1.96078
120.691	0.0980392
120.705	0.392157
120.718	1.37255
120.732	0.784314
120.745	0.0490196
120.759	0
120.772	0.147059
120.786	4.16667
120.799	5.09804
120.813	0
120.826	0.343137
120.84	0
120.853	0
120.867	0
120.881	0
120.894	0
120.908	0.147059
120.921	1.32353
120.935	0
120.948	0
120.962	0.0490196
120.975	1.81373
120.989	1.47059
121.002	0
121.016	0.392157
121.029	0.784314
121.043	0
121.056	0
121.07	0
121.083	0
121.097	0
121.11	0
121.124	0.735294
121.137	0
121.151	0
121.165	1.02941
121.178	0.882353
121.192	3.62745
121.205	0.0490196
121.219	1.12745
121.232	0.882353
121.246	2.40196
121.259	0
121.273	1.32353
121.286	6.86275
121.3	0.637255
121.313	0.441176
121.327	0.0490196
121.341	0.833333
121.354	2.79412
121.368	0.637255
121.381	1.56863
121.395	4.70588
121.408	0.0490196
121.422	0.882353
121.435	0.147059
121.449	0.686275
121.462	2.7451
121.476	0
121.49	0
121.503	0
121.517	0
121.53	0
121.544	1.61765
121.557	0
121.571	0
121.584	4.36275
121.598	9.26471
121.612	0
121.625	2.0098
121.639	0.245098
121.652	1.81373
121.666	0.735294
121.679	0.931373
121.693	0.343137
121.706	0.196078
121.72	0.490196
121.734	0
121.747	0.196078
121.761	1.56863
121.774	4.95098
121.788	2.0098
121.801	1.27451
121.815	3.13725
121.829	1.61765
121.842	0.735294
121.856	0
121.869	0.147059
121.883	3.82353
121.896	1.71569
121.91	2.0098
121.924	0.833333
121.937	0.490196
121.951	2.84314
121.964	1.56863
121.978	0
121.991	0.294118
122.005	0
122.019	1.47059
122.032	0.686275
122.046	0
122.059	0.0980392
122.073	2.45098
122.087	0.686275
122.1	0
122.114	0.147059
122.127	0.441176
122.141	7.9902
122.154	4.85294
122.168	0
122.182	1.86275
122.195	1.42157
122.209	3.43137
122.222	4.55882
122.236	1.81373
122.25	1.17647
122.263	1.91176
122.277	3.67647
122.29	0.833333
122.304	0.245098
122.318	3.03922
122.331	3.67647
122.345	0
122.358	0.539216
122.372	0
122.386	0.245098
122.399	1.32353
122.413	1.51961
122.426	0
122.44	1.02941
122.454	0
122.467	0
122.481	0
122.494	0
122.508	0
122.522	0
122.535	2.30392
122.549	2.79412
122.562	0
122.576	0.0980392
122.59	0
122.603	0.294118
122.617	0.0980392
122.631	0
122.644	0
122.658	0.0980392
122.671	2.10784
122.685	0.441176
122.699	0.637255
122.712	0
122.726	0.0490196
122.739	0.0980392
122.753	0.490196
122.767	0
122.78	0
122.794	0.147059
122.808	0.882353
122.821	0
122.835	0
122.848	0
122.862	1.32353
122.876	4.36275
122.889	0.147059
122.903	7.10784
122.917	4.46078
122.93	0.343137
122.944	1.12745
122.957	0.735294
122.971	3.08824
122.985	1.61765
122.998	2.15686
123.012	2.64706
123.026	1.96078
123.039	2.10784
123.053	0
123.067	1.12745
123.08	2.35294
123.094	2.35294
123.107	1.51961
123.121	6.27451
123.135	5.78431
123.148	8.33333
123.162	3.43137
123.176	6.96078
123.189	0.343137
123.203	1.47059
123.217	1.22549
123.23	0.735294
123.244	0.147059
123.258	3.92157
123.271	2.2549
123.285	2.94118
123.299	0.0980392
123.312	4.36275
123.326	1.96078
123.339	0.833333
123.353	3.23529
123.367	0.245098
123.38	0.294118
123.394	0.637255
123.408	3.97059
123.421	1.12745
123.435	1.42157
123.449	0.441176
123.462	0
123.476	0.980392
123.49	2.54902
123.503	1.86275
123.517	0.637255
123.531	2.05882
123.544	1.42157
123.558	4.21569
123.572	0
123.585	0.539216
123.599	0
123.613	0
123.626	0
123.64	0.0980392
123.654	2.20588
123.667	5.73529
123.681	3.08824
123.695	3.62745
123.708	1.12745
123.722	1.27451
123.736	1.22549
123.749	2.05882
123.763	1.07843
123.777	0.931373
123.79	5.09804
123.804	0
123.818	0.294118
123.832	0
123.845	0
123.859	0
123.873	2.69608
123.886	4.65686
123.9	0
123.914	0.833333
123.927	0
123.941	0.0490196
123.955	0
123.968	0
123.982	0.0490196
123.996	2.40196
124.009	0
124.023	0.392157
124.037	0.0980392
124.051	0.980392
124.064	0.245098
124.078	3.82353
124.092	1.32353
124.105	0
124.119	0.980392
124.133	7.40196
124.146	2.59804
124.16	6.91176
124.174	1.47059
124.188	2.20588
124.201	3.03922
124.215	2.9902
124.229	0.0980392
124.242	2.59804
124.256	0.931373
124.27	2.5
124.283	3.72549
124.297	0
124.311	2.15686
124.325	0.245098
124.338	0
124.352	0
124.366	0
124.379	0
124.393	2.30392
124.407	5.44118
124.421	0.343137
124.434	0.490196
124.448	1.61765
124.462	2.59804
124.475	0.0490196
124.489	1.07843
124.503	1.96078
124.517	1.71569
124.53	0.196078
124.544	0
124.558	0.245098
124.571	0.686275
124.585	0
124.599	0.686275
124.613	2.5
124.626	1.27451
124.64	0.882353
124.654	5.19608
124.668	1.42157
124.681	2.84314
124.695	6.12745
124.709	0.196078
124.722	4.80392
124.736	2.5
124.75	3.77451
124.764	2.05882
124.777	3.57843
124.791	1.32353
124.805	0.735294
124.819	0.441176
124.832	2.2549
124.846	5.04902
124.86	3.18627
124.874	0.147059
124.887	0.637255
124.901	2.30392
124.915	0
124.928	0
124.942	0.833333
124.956	1.71569
124.97	0
124.983	0.735294
124.997	0.0980392
125.011	0.343137
125.025	0.294118
125.038	0.196078
125.052	0.196078
125.066	0
125.08	0.147059
125.093	2.15686
125.107	0
125.121	0.441176
125.135	3.48039
125.148	0.686275
125.162	2.40196
125.176	0.294118
125.19	0
125.203	0.637255
125.217	4.46078
125.231	5.93137
125.245	1.91176
125.259	0.735294
125.272	0.539216
125.286	2.40196
125.3	6.02941
125.314	2.20588
125.327	0.441176
125.341	0.294118
125.355	2.59804
125.369	3.38235
125.382	0.686275
125.396	0.588235
125.41	0.0490196
125.424	0
125.437	2.15686
125.451	5.68627
125.465	0
125.479	0.931373
125.493	0
125.506	0.0980392
125.52	0
125.534	1.71569
125.548	5.04902
125.561	0.0980392
125.575	0.637255
125.589	0
125.603	1.47059
125.617	5.39216
125.63	0.588235
125.644	3.72549
125.658	1.51961
125.672	0.784314
125.685	5.44118
125.699	2.20588
125.713	1.71569
125.727	0.784314
125.741	6.66667
125.754	0.196078
125.768	0.0490196
125.782	0
125.796	0.147059
125.81	1.76471
125.823	0.637255
125.837	2.59804
125.851	8.38235
125.865	1.07843
125.878	2.30392
125.892	0
125.906	0.490196
125.92	0.196078
125.934	2.54902
125.947	4.80392
125.961	3.77451
125.975	0
125.989	0.686275
126.003	0.0490196
126.016	0.147059
126.03	1.51961
126.044	0
126.058	0.392157
126.072	0.539216
[truncated: 40,218 more rows]

## Sheet: Fig. 1e-MSMS of P2
m/z	Intensity		MS/MS spectrum of P2.
100.004	0.882353
100.017	0
100.029	1.47059
100.041	2.5
100.053	1.02941
100.066	0.245098
100.078	0.147059
100.09	4.60784
100.103	3.18627
100.115	5.93137
100.127	3.62745
100.14	1.02941
100.152	1.91176
100.164	0.931373
100.176	3.48039
100.189	0.392157
100.201	0.539216
100.213	2.45098
100.226	3.18627
100.238	4.41176
100.25	0.343137
100.263	0.490196
100.275	1.02941
100.287	1.91176
100.3	6.37255
100.312	4.26471
100.324	4.41176
100.337	0.0490196
100.349	0.147059
100.361	1.61765
100.373	7.35294
100.386	6.42157
100.398	17.8922
100.41	9.95098
100.423	4.46078
100.435	2.89216
100.447	4.60784
100.46	0.343137
100.472	2.54902
100.484	4.01961
100.497	1.76471
100.509	3.23529
100.521	0.441176
100.534	2.79412
100.546	1.37255
100.558	0.588235
100.571	1.66667
100.583	4.01961
100.595	1.22549
100.608	1.12745
100.62	0.392157
100.632	0.0490196
100.645	0.833333
100.657	1.02941
100.669	0.294118
100.682	2.9902
100.694	5.88235
100.706	0.0980392
100.719	0.931373
100.731	4.80392
100.743	0.147059
100.756	0.735294
100.768	0.588235
100.78	2.20588
100.793	0
100.805	0
100.817	0
100.83	0.735294
100.842	0.980392
100.854	0.294118
100.867	2.59804
100.879	6.27451
100.891	7.20588
100.904	4.01961
100.916	1.81373
100.929	0
100.941	0.147059
100.953	0.0490196
100.966	1.17647
100.978	1.12745
100.99	7.10784
101.003	3.18627
101.015	4.95098
101.027	1.32353
101.04	2.54902
101.052	3.43137
101.064	3.62745
101.077	2.0098
101.089	6.37255
101.102	6.02941
101.114	9.46078
101.126	5.58824
101.139	3.57843
101.151	0.196078
101.163	2.2549
101.176	2.7451
101.188	0.0490196
101.2	0.245098
101.213	0
101.225	0.539216
101.238	4.01961
101.25	2.5
101.262	0.245098
101.275	4.11765
101.287	1.37255
101.299	3.38235
101.312	1.56863
101.324	0
101.337	0.637255
101.349	2.54902
101.361	1.81373
101.374	0.980392
101.386	1.81373
101.398	2.20588
101.411	1.86275
101.423	0.196078
101.436	0.490196
101.448	2.0098
101.46	0
101.473	0
101.485	1.32353
101.498	4.21569
101.51	1.66667
101.522	1.81373
101.535	1.61765
101.547	0.735294
101.559	0
101.572	0.441176
101.584	3.03922
101.597	0.588235
101.609	2.9902
101.621	7.35294
101.634	3.18627
101.646	1.37255
101.659	1.42157
101.671	0.245098
101.683	0.539216
101.696	1.02941
101.708	12.3039
101.721	4.70588
101.733	8.38235
101.745	5.14706
101.758	7.05882
101.77	0.588235
101.783	0.980392
101.795	0.0980392
101.807	0.0980392
101.82	0
101.832	1.22549
101.845	0.343137
101.857	2.89216
101.869	1.86275
101.882	0.686275
101.894	0.735294
101.907	0.245098
101.919	0
101.932	2.15686
101.944	3.92157
101.956	0.147059
101.969	0.294118
101.981	2.84314
101.994	3.52941
102.006	0.0980392
102.018	3.28431
102.031	2.15686
102.043	1.96078
102.056	6.61765
102.068	9.46078
102.081	0.735294
102.093	2.94118
102.105	7.10784
102.118	6.42157
102.13	5.4902
102.143	3.77451
102.155	7.05882
102.168	0.0490196
102.18	1.27451
102.192	6.12745
102.205	2.59804
102.217	0
102.23	0.343137
102.242	3.62745
102.255	6.51961
102.267	2.64706
102.279	3.52941
102.292	0.931373
102.304	0
102.317	0.931373
102.329	0
102.342	0.833333
102.354	1.51961
102.366	0.784314
102.379	0.343137
102.391	0.686275
102.404	0
102.416	0.441176
102.429	2.5
102.441	1.02941
102.454	6.17647
102.466	1.76471
102.478	4.55882
102.491	0.441176
102.503	2.2549
102.516	5.44118
102.528	3.72549
102.541	6.47059
102.553	0.294118
102.566	1.96078
102.578	1.07843
102.59	0.686275
102.603	0.0490196
102.615	0.147059
102.628	4.55882
102.64	1.07843
102.653	1.37255
102.665	1.47059
102.678	1.37255
102.69	0.294118
102.703	1.02941
102.715	1.47059
102.728	0.147059
102.74	1.56863
102.752	0
102.765	0
102.777	4.16667
102.79	2.89216
102.802	0.147059
102.815	0.784314
102.827	2.45098
102.84	2.2549
102.852	6.76471
102.865	3.08824
102.877	4.26471
102.89	0
102.902	0.490196
102.915	0
102.927	0
102.939	2.2549
102.952	3.08824
102.964	1.66667
102.977	0.490196
102.989	0
103.002	0.0980392
103.014	2.10784
103.027	0.147059
103.039	1.96078
103.052	1.27451
103.064	5.58824
103.077	3.08824
103.089	8.18627
103.102	10.4902
103.114	0.441176
103.127	0.637255
103.139	2.20588
103.152	3.72549
103.164	0
103.177	1.02941
103.189	0.196078
103.202	0
103.214	0
103.227	0.686275
103.239	5.44118
103.252	0.0980392
103.264	1.71569
103.277	0.637255
103.289	2.7451
103.302	2.05882
103.314	3.62745
103.327	0
103.339	0.392157
103.352	0
103.364	0.392157
103.377	2.84314
103.389	0.490196
103.402	1.66667
103.414	0.735294
103.427	10.9804
103.439	3.43137
103.452	7.7451
103.464	0.0980392
103.477	0.637255
103.489	1.86275
103.502	0.0980392
103.514	1.61765
103.527	1.61765
103.539	0.0490196
103.552	0.343137
103.564	0
103.577	0
103.589	1.07843
103.602	1.07843
103.614	1.12745
103.627	0.392157
103.639	1.27451
103.652	0.0980392
103.664	2.5
103.677	2.40196
103.689	5.44118
103.702	5.14706
103.714	0
103.727	0.833333
103.739	1.47059
103.752	2.69608
103.764	2.0098
103.777	2.05882
103.79	0
103.802	0.245098
103.815	0
103.827	0
103.84	0
103.852	1.71569
103.865	2.59804
103.877	0
103.89	0.343137
103.902	0.637255
103.915	0.637255
103.927	0
103.94	0.0490196
103.952	1.61765
103.965	2.54902
103.977	1.56863
103.99	2.35294
104.003	5
104.015	2.89216
104.028	6.71569
104.04	6.42157
104.053	5.44118
104.065	2.2549
104.078	2.54902
104.09	0.147059
104.103	2.69608
104.115	0.294118
104.128	4.5098
104.141	0.980392
104.153	3.18627
104.166	0.637255
104.178	0
104.191	0.0490196
104.203	0.245098
104.216	0.882353
104.228	3.18627
104.241	10.3431
104.254	3.77451
104.266	2.10784
104.279	2.2549
104.291	0.245098
104.304	0.0980392
104.316	0.0980392
104.329	1.56863
104.341	0
104.354	0
104.367	0.0490196
104.379	1.66667
104.392	0
104.404	0
104.417	1.86275
104.429	4.95098
104.442	0.539216
104.454	1.76471
104.467	0.147059
104.48	1.47059
104.492	0.196078
104.505	0
104.517	0
104.53	1.17647
104.542	3.82353
104.555	5.78431
104.568	0.147059
104.58	0.539216
104.593	0.0980392
104.605	0.588235
104.618	0
104.63	0.588235
104.643	5.39216
104.656	0.735294
104.668	0.686275
104.681	0
104.693	0
104.706	1.32353
104.719	0.294118
104.731	0.735294
104.744	0.294118
104.756	3.38235
104.769	0
104.781	1.17647
104.794	0.343137
104.807	0
104.819	0
104.832	0
104.844	0.637255
104.857	4.5098
104.87	2.10784
104.882	0.686275
104.895	0.294118
104.907	0.196078
104.92	0.539216
104.933	5.58824
104.945	3.62745
104.958	0
104.97	0.294118
104.983	1.22549
104.996	3.48039
105.008	0.539216
105.021	7.30392
105.033	2.84314
105.046	0
105.059	0.441176
105.071	0
105.084	1.76471
105.096	6.51961
105.109	6.37255
105.122	2.35294
105.134	3.52941
105.147	1.02941
105.159	2.30392
105.172	1.81373
105.185	7.64706
105.197	7.5
105.21	2.40196
105.222	1.56863
105.235	0.882353
105.248	1.22549
105.26	0
105.273	0.735294
105.286	2.9902
105.298	3.48039
105.311	4.11765
105.323	1.56863
105.336	2.15686
105.349	0.588235
105.361	1.61765
105.374	1.17647
105.386	0
105.399	1.17647
105.412	0.196078
105.424	0
105.437	0.833333
105.45	0.735294
105.462	1.12745
105.475	1.02941
105.487	0
105.5	0.147059
105.513	0
105.525	0
105.538	1.32353
105.551	5.04902
105.563	1.51961
105.576	1.12745
105.589	0.0980392
105.601	1.12745
105.614	0.980392
105.626	4.80392
105.639	4.16667
105.652	4.06863
105.664	0
105.677	0.882353
105.69	1.02941
105.702	0.980392
105.715	0
105.728	2.30392
105.74	1.12745
105.753	0
105.765	3.33333
105.778	3.38235
105.791	0
105.803	1.12745
105.816	0.637255
105.829	0.0980392
105.841	2.2549
105.854	0.196078
105.867	0.980392
105.879	2.35294
105.892	0.980392
105.905	1.17647
105.917	0.343137
105.93	2.64706
105.943	1.71569
105.955	5.04902
105.968	1.42157
105.981	1.96078
105.993	3.28431
106.006	0
106.019	0.196078
106.031	1.32353
106.044	3.87255
106.057	0
106.069	0.686275
106.082	5.29412
106.095	4.01961
106.107	2.69608
106.12	8.08824
106.133	1.42157
106.145	0.196078
106.158	2.15686
106.171	0.490196
106.183	1.81373
106.196	0.735294
106.209	1.07843
106.221	1.37255
106.234	2.84314
106.247	3.77451
106.259	0.490196
106.272	0.441176
106.285	0.0980392
106.297	0
106.31	0
106.323	0.441176
106.335	1.81373
106.348	7.54902
106.361	7.2549
106.373	0.735294
106.386	0.539216
106.399	0
106.411	0.441176
106.424	3.62745
106.437	0.833333
106.449	0
106.462	0.588235
106.475	0.931373
106.488	1.71569
106.5	3.03922
106.513	7.94118
106.526	1.02941
106.538	1.32353
106.551	0
106.564	0.0490196
106.576	0.0490196
106.589	1.61765
106.602	0.343137
106.614	1.37255
106.627	0.0490196
106.64	1.91176
106.653	0
106.665	0
106.678	1.91176
106.691	8.52941
106.703	7.10784
106.716	0.588235
106.729	3.62745
106.741	0.0490196
106.754	0.392157
106.767	0
106.78	0
106.792	0.343137
106.805	4.80392
106.818	1.32353
106.83	0
106.843	0.0980392
106.856	0
106.869	0
106.881	2.94118
106.894	5.93137
106.907	1.91176
106.919	2.7451
106.932	2.69608
106.945	0
106.958	0.0980392
106.97	0
106.983	0
106.996	0
107.008	0
107.021	0
107.034	0.784314
107.047	0.441176
107.059	0
107.072	0.0490196
107.085	1.51961
107.097	1.71569
107.11	0
107.123	0
107.136	0.392157
107.148	0.833333
107.161	5.04902
107.174	3.48039
107.187	0.294118
107.199	1.51961
107.212	2.40196
107.225	0
107.237	0.294118
107.25	0
107.263	0
107.276	0.147059
107.288	0.931373
107.301	0.0490196
107.314	1.37255
107.327	0.637255
107.339	3.48039
107.352	3.08824
107.365	0
107.378	0.0490196
107.39	3.72549
107.403	2.59804
107.416	3.28431
107.429	3.08824
107.441	0
107.454	1.02941
107.467	2.10784
107.48	0.588235
107.492	1.56863
107.505	4.5098
107.518	5.39216
107.531	8.97059
107.543	7.69608
107.556	4.41176
107.569	1.17647
107.582	0.784314
107.594	0.686275
107.607	0
107.62	0.490196
107.633	0.931373
107.645	0.0980392
107.658	1.71569
107.671	1.56863
107.684	4.55882
107.696	2.40196
107.709	0.735294
107.722	6.66667
107.735	2.05882
107.747	0
107.76	0.441176
107.773	0.0490196
107.786	0
107.798	0
107.811	0.539216
107.824	2.5
107.837	0.392157
107.85	3.67647
107.862	2.40196
107.875	0.686275
107.888	4.31373
107.901	0
107.913	0.294118
107.926	0
107.939	0.784314
107.952	5.19608
107.965	3.08824
107.977	1.91176
107.99	2.59804
108.003	1.02941
108.016	0.0490196
108.028	1.37255
108.041	0
108.054	0.735294
108.067	10.3431
108.08	3.33333
108.092	1.91176
108.105	1.76471
108.118	1.66667
108.131	1.27451
108.143	5.53922
108.156	1.61765
108.169	5.44118
108.182	1.47059
108.195	0.490196
108.207	2.30392
108.22	4.01961
108.233	1.32353
108.246	2.7451
108.259	0.441176
108.271	1.07843
108.284	2.2549
108.297	0
108.31	0.441176
108.323	2.59804
108.335	2.69608
108.348	4.46078
108.361	2.2549
108.374	1.37255
108.387	0.0490196
108.399	0
108.412	0.343137
108.425	2.10784
108.438	1.51961
108.451	6.12745
108.463	3.13725
108.476	8.48039
108.489	0.588235
108.502	0.588235
108.515	0.588235
108.527	0
108.54	0
108.553	2.05882
108.566	0.0490196
108.579	3.97059
108.591	2.20588
108.604	2.89216
108.617	3.33333
108.63	2.89216
108.643	2.15686
108.656	1.96078
108.668	1.47059
108.681	4.80392
108.694	3.62745
108.707	6.12745
108.72	7.64706
108.732	0.441176
108.745	1.07843
108.758	0
108.771	0
108.784	0.980392
108.797	3.08824
108.809	2.54902
108.822	3.13725
108.835	0.686275
108.848	3.92157
108.861	0.980392
108.874	0.833333
108.886	0.588235
108.899	2.69608
108.912	0
108.925	0.147059
108.938	0.294118
108.951	0.637255
108.963	1.71569
108.976	9.06863
108.989	6.61765
109.002	0
109.015	2.69608
109.028	1.32353
109.04	2.64706
109.053	0.539216
109.066	0.0490196
109.079	2.15686
109.092	5.88235
109.105	0.441176
109.118	0.980392
109.13	2.10784
109.143	0
109.156	0.539216
109.169	1.91176
109.182	0
109.195	3.87255
109.207	3.43137
109.22	0.882353
109.233	1.02941
109.246	0.196078
109.259	0
109.272	1.42157
109.285	6.91176
109.297	1.27451
109.31	1.32353
109.323	1.07843
109.336	2.69608
109.349	0
109.362	0.343137
109.375	4.06863
109.387	1.37255
109.4	0.784314
109.413	4.01961
109.426	2.15686
109.439	0.0490196
109.452	0.441176
109.465	0
109.477	0
109.49	0
109.503	2.69608
109.516	0.686275
109.529	0.294118
109.542	0.833333
109.555	1.96078
109.568	4.01961
109.58	5.2451
109.593	1.76471
109.606	3.18627
109.619	1.86275
109.632	4.70588
109.645	7.05882
109.658	5.58824
109.671	1.07843
109.683	0.833333
109.696	0.539216
109.709	4.31373
109.722	4.16667
109.735	0.0490196
109.748	2.84314
109.761	4.55882
109.774	5.19608
109.786	4.95098
109.799	4.60784
109.812	2.40196
109.825	0.490196
109.838	3.57843
109.851	4.36275
109.864	0.0490196
109.877	0
109.89	0.441176
109.902	0.539216
109.915	2.15686
109.928	0.735294
109.941	2.45098
109.954	8.62745
109.967	5.93137
109.98	3.67647
109.993	0
110.006	0.686275
110.019	2.9902
110.031	0.735294
110.044	0
110.057	0.147059
110.07	0.294118
110.083	1.66667
110.096	2.59804
110.109	6.17647
110.122	6.47059
110.135	1.51961
110.148	4.21569
110.16	5.2451
110.173	0.882353
110.186	2.7451
110.199	2.9902
110.212	0.196078
110.225	2.54902
110.238	2.94118
110.251	0
110.264	0.539216
110.277	0.294118
110.29	0
110.302	0
110.315	0.539216
110.328	6.91176
110.341	7.40196
110.354	1.71569
110.367	1.02941
110.38	0
110.393	0.245098
110.406	6.66667
110.419	1.96078
110.432	0.294118
110.445	1.61765
110.457	0
110.47	0.196078
110.483	0
110.496	1.12745
110.509	3.28431
110.522	0.539216
110.535	1.07843
110.548	1.56863
110.561	1.27451
110.574	3.23529
110.587	1.91176
110.6	1.42157
110.613	1.76471
110.626	1.17647
110.639	0.490196
110.651	1.56863
110.664	0.637255
110.677	0
110.69	1.22549
110.703	0.196078
110.716	0
110.729	0.980392
110.742	1.02941
110.755	0
110.768	0.147059
110.781	0.931373
110.794	3.13725
110.807	0.588235
110.82	1.71569
110.833	0.245098
110.846	3.62745
110.859	8.97059
110.871	1.51961
110.884	0.392157
110.897	0.343137
110.91	0
110.923	0.0980392
110.936	3.67647
110.949	8.72549
110.962	8.67647
110.975	0.588235
110.988	1.22549
111.001	0.0980392
111.014	1.86275
111.027	4.31373
111.04	0.294118
111.053	0.0490196
111.066	3.48039
111.079	13.3333
111.092	9.55882
111.105	1.27451
111.118	2.69608
111.131	1.22549
111.144	0.0490196
111.156	3.38235
111.169	8.33333
111.182	1.32353
111.195	0.833333
111.208	0.0980392
111.221	2.59804
111.234	0
111.247	1.12745
111.26	8.43137
111.273	0.686275
111.286	1.02941
111.299	0
111.312	0.637255
111.325	2.79412
111.338	4.7549
111.351	0.294118
111.364	0.735294
111.377	0.980392
111.39	1.91176
111.403	4.16667
111.416	0
111.429	1.81373
111.442	7.10784
111.455	4.36275
111.468	1.22549
111.481	1.51961
111.494	2.05882
111.507	1.96078
111.52	2.54902
111.533	1.17647
111.546	4.5098
111.559	2.69608
111.572	2.15686
111.585	5.4902
111.598	0
111.611	0.833333
111.624	0
111.637	0.0980392
111.65	1.47059
111.663	2.7451
111.676	1.86275
111.689	3.13725
111.702	3.77451
111.715	5.4902
111.728	3.23529
111.741	8.87255
111.754	0.343137
111.767	2.2549
111.78	1.02941
111.793	0
111.806	0.686275
111.819	1.17647
111.832	1.37255
111.845	1.76471
111.858	1.17647
111.871	3.38235
111.884	2.35294
111.897	3.52941
111.91	0.245098
111.923	0.441176
111.936	1.66667
111.949	1.17647
111.962	3.97059
111.975	0.0980392
111.988	0.392157
112.001	3.28431
112.014	10.049
112.027	2.40196
112.04	2.0098
112.053	0.0490196
112.066	0.637255
112.079	4.60784
112.092	0.980392
112.105	1.66667
112.118	1.02941
112.131	0.686275
112.144	0
112.157	0.490196
112.17	1.07843
112.183	7.35294
112.196	3.13725
112.209	1.71569
112.222	6.32353
112.235	0.294118
112.248	0.980392
112.261	0
112.274	4.85294
112.287	3.82353
112.3	0
112.313	0.539216
112.326	0
112.339	0.294118
112.352	0
112.366	0.490196
112.379	3.57843
112.392	1.42157
112.405	1.07843
112.418	3.48039
112.431	3.48039
112.444	0.0980392
112.457	0.392157
112.47	0.392157
112.483	3.13725
112.496	0
112.509	0.294118
112.522	0
112.535	0
112.548	0
112.561	0
112.574	0.343137
112.587	0.343137
112.6	0.980392
112.613	1.12745
112.626	0.833333
112.639	0
112.652	2.0098
112.666	3.23529
112.679	0.0980392
112.692	0.735294
112.705	4.11765
112.718	0
112.731	0.245098
112.744	0.539216
112.757	1.12745
112.77	5.73529
112.783	6.07843
112.796	5.78431
112.809	6.32353
112.822	4.01961
112.835	5.4902
112.848	4.55882
112.861	0.343137
112.874	4.65686
112.888	2.5
112.901	2.30392
112.914	5.29412
112.927	2.20588
112.94	3.28431
112.953	1.47059
112.966	0.441176
112.979	0.735294
112.992	2.94118
113.005	1.27451
113.018	0.588235
113.031	6.86275
113.044	0.539216
113.057	5.39216
113.071	7.0098
113.084	2.79412
113.097	1.47059
113.11	0
113.123	2.84314
113.136	5.58824
113.149	1.51961
113.162	0.882353
113.175	0.245098
113.188	0.0490196
113.201	0
113.214	0.637255
113.228	4.36275
113.241	0.490196
113.254	0.686275
113.267	3.52941
113.28	0.0980392
113.293	0.245098
113.306	3.67647
113.319	6.17647
113.332	0.686275
113.345	2.69608
113.358	3.38235
113.372	5.78431
113.385	1.86275
113.398	0.392157
113.411	1.66667
113.424	2.35294
113.437	1.56863
113.45	6.56863
113.463	1.76471
113.476	0.196078
113.489	5.58824
113.502	1.22549
113.516	3.67647
113.529	2.94118
113.542	0.882353
113.555	1.27451
113.568	6.02941
113.581	1.66667
113.594	1.37255
113.607	0.245098
113.62	0.588235
113.634	1.27451
113.647	8.18627
113.66	0.294118
113.673	2.89216
113.686	1.66667
113.699	2.40196
113.712	1.56863
113.725	0.147059
113.738	0
113.752	0
113.765	0.0490196
113.778	1.61765
113.791	1.47059
113.804	0.245098
113.817	0.784314
113.83	0
113.843	0
113.857	2.20588
113.87	3.13725
113.883	2.0098
113.896	0.735294
113.909	0.588235
113.922	0.637255
113.935	0
113.948	0.588235
113.962	4.11765
113.975	0.343137
113.988	0.147059
114.001	0
114.014	0
114.027	0
114.04	0
114.053	2.10784
114.067	1.86275
114.08	0.490196
114.093	1.51961
114.106	0.637255
114.119	3.57843
114.132	1.12745
114.145	1.07843
114.159	0.539216
114.172	1.32353
114.185	8.43137
114.198	0.931373
114.211	0.490196
114.224	0.147059
114.237	1.37255
114.251	1.37255
114.264	0
114.277	0.833333
114.29	0.735294
114.303	0.539216
114.316	0.0490196
114.329	1.51961
114.343	2.59804
114.356	1.66667
114.369	0
114.382	0.196078
114.395	1.37255
114.408	1.76471
114.421	1.76471
114.435	0.245098
114.448	0.0490196
114.461	2.5
114.474	1.91176
114.487	2.45098
114.5	1.37255
114.514	0.196078
114.527	0.196078
114.54	2.15686
114.553	0.0980392
114.566	0
114.579	0.931373
114.593	0
114.606	5.2451
114.619	6.81373
114.632	4.36275
114.645	2.7451
114.658	0.882353
114.672	3.48039
114.685	0.245098
114.698	5.29412
114.711	2.94118
114.724	1.51961
114.737	2.64706
114.751	5.68627
114.764	0
114.777	1.51961
114.79	0.686275
114.803	0.196078
114.816	0
114.83	1.32353
114.843	8.87255
114.856	1.47059
114.869	0
114.882	1.07843
114.896	0.245098
114.909	1.07843
114.922	0
114.935	0.0490196
114.948	0
114.961	0
114.975	0.539216
114.988	1.27451
115.001	0.0980392
115.014	2.64706
115.027	3.03922
115.041	1.86275
115.054	5.73529
115.067	0.686275
115.08	1.17647
115.093	1.56863
115.107	9.16667
115.12	0.980392
115.133	1.51961
115.146	1.12745
115.159	2.35294
115.173	1.22549
115.186	0.0490196
115.199	0.0490196
115.212	0.833333
115.225	2.10784
115.239	5.83333
115.252	1.37255
115.265	1.86275
115.278	0.147059
115.291	3.87255
115.305	8.62745
115.318	12.2549
115.331	0.833333
115.344	3.28431
115.357	0
115.371	0.588235
115.384	4.95098
115.397	0.833333
115.41	0
115.423	0.245098
115.437	0
115.45	1.42157
115.463	0.735294
115.476	0.0490196
115.489	0
115.503	0.245098
115.516	1.32353
115.529	0.0490196
115.542	2.2549
115.556	2.40196
115.569	1.17647
115.582	3.87255
115.595	1.61765
115.608	3.82353
115.622	1.71569
115.635	0.245098
115.648	2.59804
115.661	2.79412
115.675	7.15686
115.688	10.5882
115.701	2.45098
115.714	2.20588
115.728	1.86275
115.741	0.490196
115.754	0.0490196
115.767	0
115.78	0.441176
115.794	2.40196
115.807	0
115.82	0.147059
115.833	0.686275
115.847	0.0980392
115.86	0
115.873	0.980392
115.886	1.32353
115.9	0.245098
115.913	1.51961
115.926	0.833333
115.939	7.15686
115.953	0.196078
115.966	0.392157
115.979	0
115.992	0
116.006	0
116.019	0.0490196
116.032	2.15686
116.045	0.196078
116.058	1.76471
116.072	3.23529
116.085	3.82353
116.098	0.931373
116.111	2.45098
116.125	0.294118
116.138	2.69608
116.151	2.30392
116.165	0.686275
116.178	0.0980392
116.191	0.392157
116.204	2.0098
116.218	2.5
116.231	0.0490196
116.244	0.294118
116.257	0.0490196
116.271	2.89216
116.284	1.27451
116.297	3.67647
116.31	2.9902
116.324	0.0490196
116.337	1.07843
116.35	10.1471
116.363	3.23529
116.377	0.343137
116.39	0.539216
116.403	1.02941
116.416	0.833333
116.43	5.29412
116.443	0
116.456	0.833333
116.47	1.61765
116.483	0.490196
116.496	2.15686
116.509	3.72549
116.523	0.0980392
116.536	0.784314
116.549	0.539216
116.563	5.44118
116.576	2.59804
116.589	2.05882
116.602	2.2549
116.616	6.91176
116.629	1.81373
116.642	0.392157
116.655	0.392157
116.669	1.12745
116.682	0.784314
116.695	0
116.709	0.0980392
116.722	0
116.735	0.245098
116.748	2.79412
116.762	1.17647
116.775	0.784314
116.788	4.70588
116.802	1.71569
116.815	0.735294
116.828	2.59804
116.842	1.66667
116.855	0
116.868	0.196078
116.881	0
116.895	0
116.908	0
116.921	0
116.935	0
116.948	0.931373
116.961	0
116.974	0.392157
116.988	0.343137
117.001	3.77451
117.014	0
117.028	0
117.041	0
117.054	0
117.068	0
117.081	1.22549
117.094	2.2549
117.108	0.196078
117.121	0.0490196
117.134	0.0490196
117.147	1.66667
117.161	1.56863
117.174	2.30392
117.187	7.35294
117.201	1.47059
117.214	0.343137
117.227	3.48039
117.241	0.539216
117.254	1.32353
117.267	4.70588
117.281	1.81373
117.294	3.08824
117.307	1.27451
117.321	3.23529
117.334	1.17647
117.347	0.441176
117.361	3.13725
117.374	2.30392
117.387	2.15686
117.401	3.57843
117.414	1.07843
117.427	0.441176
117.44	0
117.454	0
117.467	0
117.48	0.784314
117.494	3.03922
117.507	2.15686
117.52	0.147059
117.534	0.294118
117.547	0
117.56	0
117.574	0.0980392
117.587	4.70588
117.6	0.490196
117.614	0.0980392
117.627	0.0490196
117.64	3.67647
117.654	3.67647
117.667	0
117.681	1.42157
117.694	0.441176
117.707	3.72549
117.721	2.2549
117.734	0.147059
117.747	0.196078
117.761	0.147059
117.774	3.13725
117.787	3.08824
117.801	0
117.814	0.441176
117.827	0.490196
117.841	1.37255
117.854	2.94118
117.867	3.08824
117.881	1.07843
117.894	0.245098
117.907	0.686275
117.921	5.73529
117.934	5
117.947	0
117.961	0.539216
117.974	0
117.988	0.637255
118.001	0.882353
118.014	1.32353
118.028	5.53922
118.041	0
118.054	0.441176
118.068	0.490196
118.081	1.32353
118.094	0
118.108	1.76471
118.121	1.91176
118.135	3.33333
118.148	6.96078
118.161	1.02941
118.175	0.931373
118.188	4.21569
118.201	4.11765
118.215	1.07843
118.228	1.71569
118.242	0
118.255	2.15686
118.268	5.53922
118.282	0
118.295	0.833333
118.308	0
118.322	0.0980392
118.335	0
118.349	2.2549
118.362	0.833333
118.375	0
118.389	0.882353
118.402	1.51961
118.415	0
118.429	0.196078
118.442	0
118.456	0.245098
118.469	2.79412
118.482	1.17647
118.496	0.931373
118.509	2.35294
118.523	0.147059
118.536	0
118.549	0
118.563	1.17647
118.576	0.147059
118.589	0
118.603	0
118.616	1.07843
118.63	2.59804
118.643	0
118.656	0.343137
118.67	0.735294
118.683	0.980392
118.697	0
118.71	1.47059
118.723	0.833333
118.737	0
118.75	0.0490196
118.764	0.0980392
118.777	1.47059
118.79	0.980392
118.804	1.76471
118.817	0
118.831	0.196078
118.844	1.71569
118.858	1.47059
118.871	0
118.884	0.0980392
118.898	0.931373
118.911	2.69608
118.925	0
118.938	0.784314
118.951	0.833333
118.965	2.05882
118.978	0
118.992	0
119.005	1.02941
119.018	2.64706
119.032	1.32353
119.045	4.90196
119.059	0.882353
119.072	2.40196
119.086	0.735294
119.099	4.11765
119.112	0
119.126	0.686275
119.139	0.196078
119.153	0
119.166	0
119.18	0
119.193	0.637255
119.206	2.05882
119.22	0.735294
119.233	0.392157
119.247	0.0490196
119.26	0
119.274	0.343137
119.287	6.42157
119.3	2.69608
119.314	0.0490196
119.327	1.42157
119.341	2.30392
119.354	1.47059
119.368	0.0980392
119.381	0.392157
119.394	0.686275
119.408	3.77451
119.421	2.54902
119.435	7.69608
119.448	10.7353
119.462	0.784314
119.475	1.51961
119.489	0
119.502	0.245098
119.515	1.17647
119.529	0.637255
119.542	2.40196
119.556	2.64706
119.569	2.94118
119.583	0
119.596	0.343137
119.61	0.0490196
119.623	3.62745
119.636	4.21569
119.65	5.34314
119.663	1.86275
119.677	1.47059
119.69	0.0980392
119.704	1.96078
119.717	2.89216
119.731	0
119.744	0.294118
119.758	0
119.771	2.10784
119.784	4.06863
119.798	3.67647
119.811	1.32353
119.825	0.735294
119.838	1.61765
119.852	2.59804
119.865	1.22549
119.879	2.0098
119.892	0.735294
119.906	2.30392
119.919	1.22549
119.933	1.86275
119.946	0.343137
119.96	2.30392
119.973	4.06863
119.986	0
120	3.13725
120.013	2.45098
120.027	2.40196
120.04	3.57843
120.054	8.18627
120.067	8.08824
120.081	6.47059
120.094	5.19608
120.108	4.95098
120.121	0.196078
120.135	7.10784
120.148	18.3333
120.162	5.93137
120.175	2.15686
120.189	0.588235
120.202	0.980392
120.216	0.392157
120.229	1.27451
120.243	0.343137
120.256	0.784314
120.27	0.784314
120.283	1.96078
120.297	1.37255
120.31	0.0490196
120.324	0.882353
120.337	0.490196
120.351	0.588235
120.364	4.70588
120.378	0.539216
120.391	5.53922
120.404	0.392157
120.418	4.26471
120.431	2.9902
120.445	0.735294
120.458	0
120.472	1.12745
120.485	7.05882
120.499	1.86275
120.512	11.4216
120.526	3.82353
120.539	1.42157
120.553	0.294118
120.566	0.294118
120.58	0
120.594	0
120.607	0.0490196
120.621	1.22549
120.634	1.76471
120.648	0
120.661	0.245098
120.675	0
120.688	0
120.702	2.64706
120.715	2.30392
120.729	0
120.742	0.441176
120.756	0.0490196
120.769	2.20588
120.783	0
120.796	0
120.81	0.147059
120.823	1.02941
120.837	3.43137
120.85	1.37255
120.864	1.42157
120.877	1.07843
120.891	2.5
120.904	3.23529
120.918	1.91176
120.931	0.0490196
120.945	0.343137
120.958	0
120.972	0.147059
120.986	4.36275
120.999	1.17647
121.013	0.147059
121.026	2.7451
121.04	0.343137
121.053	1.32353
121.067	2.20588
121.08	0.833333
121.094	0
121.107	0.539216
121.121	1.71569
121.134	0.147059
121.148	2.9902
121.161	0.147059
121.175	3.33333
121.189	4.01961
121.202	0.588235
121.216	1.22549
121.229	0.392157
121.243	2.30392
121.256	0.686275
121.27	3.43137
121.283	2.5
121.297	3.08824
121.31	0.294118
121.324	0.0490196
121.338	2.7451
121.351	4.60784
121.365	1.27451
121.378	0.833333
121.392	1.66667
121.405	2.40196
121.419	0
121.432	0.245098
121.446	0
121.459	0
121.473	0.735294
121.487	0.931373
121.5	2.94118
121.514	0.0490196
121.527	0.196078
121.541	0.245098
121.554	0.686275
121.568	1.07843
121.581	0.0490196
121.595	0
121.609	0.196078
121.622	0.245098
121.636	0
121.649	0
121.663	0
121.676	0
121.69	2.0098
121.704	1.42157
121.717	1.66667
121.731	0.294118
121.744	1.86275
121.758	3.82353
121.771	0.0490196
121.785	1.12745
121.799	0.931373
121.812	0
121.826	0.686275
121.839	1.42157
121.853	3.03922
121.866	0.735294
121.88	0
121.894	0.0490196
121.907	0
121.921	0
121.934	0
121.948	0.637255
121.962	1.71569
121.975	1.37255
121.989	0.0980392
122.002	0.147059
122.016	1.91176
122.029	2.94118
122.043	1.17647
122.057	4.16667
122.07	0
122.084	0
122.097	0
122.111	0
122.125	0
122.138	2.40196
122.152	2.5
122.165	0
122.179	0.392157
122.193	0
122.206	0.343137
122.22	0.147059
122.233	0.0980392
122.247	2.10784
122.261	0.294118
122.274	0
122.288	0
122.301	0.882353
122.315	4.21569
122.329	2.20588
122.342	0.245098
122.356	1.32353
122.369	2.20588
122.383	0.539216
122.397	4.60784
122.41	0.196078
122.424	0.637255
122.437	0.196078
122.451	1.76471
122.465	3.77451
122.478	1.81373
122.492	0.539216
122.505	0.0490196
122.519	0
122.533	1.61765
122.546	0.588235
122.56	3.28431
122.574	0.196078
122.587	0
122.601	1.22549
122.614	1.61765
122.628	3.97059
122.642	2.15686
122.655	0
122.669	0.294118
122.682	0.0490196
122.696	1.42157
122.71	0
122.723	0.980392
122.737	4.85294
122.751	0
122.764	0.441176
122.778	0.343137
122.792	2.94118
122.805	1.91176
122.819	1.42157
122.832	1.86275
122.846	0
122.86	4.55882
122.873	3.52941
122.887	1.27451
122.901	0.490196
122.914	6.47059
122.928	4.85294
122.941	0.343137
122.955	1.17647
122.969	1.32353
122.982	2.54902
122.996	0
123.01	0.294118
123.023	0
123.037	0
123.051	1.76471
123.064	10.7353
123.078	0
123.092	0.931373
123.105	0.441176
123.119	1.91176
123.132	0
123.146	1.61765
123.16	2.94118
123.173	3.43137
123.187	0.196078
123.201	1.02941
123.214	2.10784
123.228	12.549
123.242	12.0098
123.255	1.12745
123.269	3.33333
123.283	2.45098
123.296	1.32353
123.31	5.14706
123.324	0.490196
123.337	0.686275
123.351	0.0490196
123.365	0.245098
123.378	0.147059
123.392	0
123.406	0
123.419	1.07843
123.433	6.02941
123.447	4.85294
123.46	1.42157
123.474	4.55882
123.488	3.82353
123.501	2.20588
123.515	0.245098
123.529	3.57843
123.542	1.76471
123.556	0.196078
123.57	3.77451
123.583	3.67647
123.597	2.20588
123.611	5.83333
123.624	0.147059
123.638	0.980392
123.652	0.294118
123.665	0.0980392
123.679	1.66667
123.693	0.882353
123.706	1.81373
123.72	2.30392
123.734	0.539216
123.747	3.48039
123.761	0.588235
123.775	1.71569
123.788	3.67647
123.802	0.637255
123.816	4.01961
123.83	1.47059
123.843	0.490196
123.857	0.0490196
123.871	0.980392
123.884	1.71569
123.898	3.33333
123.912	2.20588
123.925	1.42157
123.939	4.26471
123.953	0.294118
123.966	4.16667
123.98	1.56863
123.994	3.57843
124.008	5.93137
124.021	1.37255
124.035	4.85294
124.049	0.490196
124.062	9.41177
124.076	6.37255
124.09	0.931373
124.103	3.77451
124.117	1.42157
124.131	6.51961
124.145	1.71569
124.158	1.22549
124.172	2.9902
124.186	2.54902
124.199	1.96078
124.213	2.89216
124.227	2.30392
124.24	2.59804
124.254	2.35294
124.268	3.97059
124.282	0.392157
124.295	2.2549
124.309	4.55882
124.323	3.38235
124.336	1.51961
124.35	3.62745
124.364	1.76471
124.378	1.27451
124.391	1.91176
124.405	5.83333
124.419	2.2549
124.432	0.735294
124.446	0.441176
124.46	1.66667
124.474	0
124.487	0.784314
124.501	5.34314
124.515	2.89216
124.529	0.245098
124.542	0.490196
124.556	0
124.57	0.0490196
124.583	3.92157
124.597	4.16667
124.611	0
124.625	0.539216
124.638	1.76471
124.652	9.90196
124.666	2.64706
124.68	3.67647
124.693	1.96078
124.707	0
124.721	0.637255
124.735	2.2549
124.748	2.94118
124.762	0.0490196
124.776	0.147059
124.789	0
124.803	0
124.817	0
124.831	0
124.844	1.02941
124.858	3.92157
124.872	1.76471
124.886	0.441176
124.899	4.90196
124.913	3.23529
124.927	8.52941
124.941	5.78431
124.954	3.87255
124.968	5.58824
124.982	2.05882
124.996	5.53922
125.009	3.67647
125.023	5.83333
125.037	2.15686
125.051	0.343137
125.064	2.05882
125.078	0.441176
125.092	1.17647
125.106	1.22549
125.119	1.76471
125.133	0.294118
125.147	2.0098
125.161	1.51961
125.175	0.637255
125.188	5.09804
125.202	0.490196
125.216	0.784314
125.23	0
125.243	0
125.257	0
125.271	0
125.285	2.15686
125.298	6.32353
125.312	0.882353
125.326	2.5
125.34	7.05882
125.353	2.15686
125.367	2.7451
125.381	0.980392
125.395	4.11765
125.409	1.17647
125.422	0.343137
125.436	0.0490196
125.45	0.196078
125.464	0.392157
125.477	1.66667
125.491	3.67647
125.505	4.26471
125.519	8.77451
125.533	2.30392
125.546	0.490196
125.56	1.17647
125.574	2.9902
125.588	0
125.601	0.637255
125.615	6.96078
125.629	7.10784
125.643	0.539216
125.657	4.11765
125.67	0.392157
125.684	3.82353
125.698	4.85294
125.712	1.32353
125.726	1.56863
125.739	0.735294
125.753	0
125.767	1.07843
125.781	5.34314
125.795	0
125.808	0.490196
125.822	1.96078
125.836	7.59804
125.85	2.9902
125.864	3.18627
125.877	4.65686
125.891	4.55882
125.905	4.21569
125.919	3.77451
125.933	3.28431
125.946	5.68627
125.96	8.72549
125.974	1.12745
125.988	2.05882
126.002	0.245098
126.015	0.735294
126.029	4.06863
126.043	6.81373
126.057	0
126.071	1.07843
126.084	1.22549
[truncated: 34,858 more rows]

## Sheet: Fig. 1e-MSMS of P3
m/z	Intensity		MS/MS spectrum of P3.
100.006	0
100.018	0
100.031	0
100.043	0
100.055	1.51961
100.067	3.48039
100.08	2.15686
100.092	0.931373
100.104	1.02941
100.117	0.490196
100.129	2.15686
100.141	1.27451
100.154	1.51961
100.166	0.735294
100.178	0.686275
100.19	0.147059
100.203	4.46078
100.215	1.22549
100.227	1.32353
100.24	0
100.252	0.147059
100.264	1.56863
100.277	0.980392
100.289	0
100.301	1.76471
100.314	4.60784
100.326	0.0980392
100.338	0.539216
100.35	0.343137
100.363	0.539216
100.375	0.588235
100.387	0
100.4	0.196078
100.412	1.42157
100.424	0
100.437	0.0490196
100.449	0.392157
100.461	1.91176
100.474	0
100.486	0.147059
100.498	0
100.511	1.56863
100.523	1.51961
100.535	0
100.548	0.490196
100.56	1.51961
100.572	0
100.585	0.0980392
100.597	0
100.609	0
100.622	0
100.634	0
100.646	0
100.659	0.784314
100.671	1.42157
100.683	4.60784
100.696	3.23529
100.708	2.05882
100.72	5.68627
100.733	4.60784
100.745	0.441176
100.757	3.48039
100.77	4.11765
100.782	2.15686
100.794	4.80392
100.807	2.69608
100.819	4.36275
100.831	0.245098
100.844	2.0098
100.856	7.20588
100.868	0
100.881	0.637255
100.893	0
100.905	0.196078
100.918	1.91176
100.93	0.539216
100.942	3.43137
100.955	6.22549
100.967	0.931373
100.979	0.686275
100.992	3.82353
101.004	10.5392
101.017	3.82353
101.029	0.686275
101.041	0.539216
101.054	0.539216
101.066	1.96078
101.078	0.0490196
101.091	0.0980392
101.103	0
101.115	0
101.128	0.686275
101.14	4.21569
101.152	2.54902
101.165	0.0980392
101.177	0.539216
101.19	0
101.202	0
101.214	0
101.227	0
101.239	0
101.251	0
101.264	0
101.276	0
101.288	0
101.301	0
101.313	0.294118
101.326	5.78431
101.338	2.15686
101.35	0
101.363	0.294118
101.375	0
101.387	1.02941
101.4	0.539216
101.412	0
101.425	0.0490196
101.437	0
101.449	1.17647
101.462	0.196078
101.474	1.27451
101.487	1.81373
101.499	7.20588
101.511	0.147059
101.524	1.22549
101.536	0.686275
101.548	0.294118
101.561	0.441176
101.573	0
101.586	1.71569
101.598	0.833333
101.61	0.343137
101.623	0.441176
101.635	4.55882
101.648	3.18627
101.66	3.62745
101.672	0.0490196
101.685	0.588235
101.697	0
101.71	0.392157
101.722	2.7451
101.734	0
101.747	3.08824
101.759	4.80392
101.772	4.7549
101.784	2.89216
101.796	7.2549
101.809	7.64706
101.821	0.0490196
101.834	1.37255
101.846	0.196078
101.858	0.686275
101.871	2.0098
101.883	0
101.896	0
101.908	0.490196
101.92	1.37255
101.933	0
101.945	0.0980392
101.958	2.45098
101.97	5.09804
101.982	2.0098
101.995	8.67647
102.007	1.51961
102.02	6.86275
102.032	5.63726
102.045	0.931373
102.057	3.08824
102.069	1.91176
102.082	10.3922
102.094	4.70588
102.107	6.61765
102.119	0.735294
102.131	0.539216
102.144	4.31373
102.156	8.33333
102.169	2.94118
102.181	5
102.194	1.76471
102.206	1.66667
102.218	0.490196
102.231	0.392157
102.243	1.71569
102.256	0.637255
102.268	1.91176
102.281	0
102.293	0.637255
102.305	0.735294
102.318	0.245098
102.33	4.26471
102.343	2.5
102.355	0.686275
102.368	0.441176
102.38	0
102.393	0
102.405	0
102.417	0
102.43	1.76471
102.442	3.67647
102.455	0
102.467	0.539216
102.48	0.0490196
102.492	1.86275
102.504	0
102.517	0
102.529	0
102.542	0.735294
102.554	0.882353
102.567	0
102.579	2.5
102.592	4.21569
102.604	1.12745
102.617	0.490196
102.629	0
102.641	0.735294
102.654	0.441176
102.666	0
102.679	0.0490196
102.691	0
102.704	1.81373
102.716	1.76471
102.729	0
102.741	3.13725
102.754	5.53922
102.766	0
102.778	2.64706
102.791	5.58824
102.803	4.7549
102.816	2.84314
102.828	2.79412
102.841	1.66667
102.853	0.686275
102.866	4.95098
102.878	0.833333
102.891	0
102.903	1.27451
102.916	1.51961
102.928	1.71569
102.941	0.637255
102.953	6.96078
102.965	1.47059
102.978	0.0490196
102.99	0.392157
103.003	0
103.015	0.0980392
103.028	1.71569
103.04	0
103.053	0.588235
103.065	1.27451
103.078	0
103.09	0.147059
103.103	5.98039
103.115	10.2451
103.128	7.40196
103.14	9.46078
103.153	0.147059
103.165	4.06863
103.178	2.30392
103.19	0
103.203	0.735294
103.215	2.20588
103.228	2.54902
103.24	4.46078
103.253	0.490196
103.265	0.735294
103.278	1.32353
103.29	3.87255
103.303	0.784314
103.315	5.63726
103.328	0
103.34	1.32353
103.353	0.980392
103.365	0
103.378	0.147059
103.39	1.56863
103.403	0.245098
103.415	1.27451
103.428	0
103.44	0.637255
103.453	4.06863
103.465	0
103.478	2.05882
103.49	4.90196
103.503	4.41176
103.515	0.147059
103.528	2.45098
103.54	8.43137
103.553	6.71569
103.565	0.980392
103.578	1.71569
103.59	2.40196
103.603	2.0098
103.615	0.637255
103.628	0.490196
103.64	0.294118
103.653	0.441176
103.665	13.5294
103.678	12.7451
103.69	3.03922
103.703	3.52941
103.715	0.0490196
103.728	0.490196
103.74	1.37255
103.753	0
103.765	2.35294
103.778	5
103.79	0
103.803	0.931373
103.815	3.03922
103.828	2.54902
103.84	0.0980392
103.853	0.196078
103.866	0
103.878	0
103.891	0.784314
103.903	4.06863
103.916	1.76471
103.928	6.37255
103.941	0.686275
103.953	3.23529
103.966	0.833333
103.978	2.7451
103.991	0
104.003	0.343137
104.016	0
104.028	0.0490196
104.041	0.441176
104.054	0
104.066	0
104.079	0
104.091	0
104.104	3.18627
104.116	7.5
104.129	0
104.141	0.882353
104.154	0.980392
104.166	0.392157
104.179	3.03922
104.192	0.0980392
104.204	1.27451
104.217	0.343137
104.229	1.96078
104.242	0.0490196
104.254	0.0490196
104.267	0
104.279	0
104.292	0.0490196
104.304	0.784314
104.317	1.61765
104.33	0
104.342	0.539216
104.355	2.30392
104.367	1.86275
104.38	0.882353
104.392	0.196078
104.405	0.735294
104.418	1.47059
104.43	0
104.443	0.196078
104.455	2.45098
104.468	4.95098
104.48	0
104.493	1.17647
104.505	2.5
104.518	0
104.531	0.147059
104.543	0.392157
104.556	1.37255
104.568	1.61765
104.581	1.47059
104.593	0.490196
104.606	0
104.619	0.0490196
104.631	0
104.644	0
104.656	0
104.669	0
104.681	0
104.694	3.13725
104.707	12.9412
104.719	6.71569
104.732	1.51961
104.744	1.12745
104.757	0
104.77	0.392157
104.782	2.89216
104.795	1.42157
104.807	0.0490196
104.82	0.245098
104.832	0
104.845	2.15686
104.858	0.882353
104.87	0
104.883	0.147059
104.895	0
104.908	0
104.921	0.931373
104.933	2.94118
104.946	3.23529
104.958	1.66667
104.971	0.294118
104.984	2.2549
104.996	5.4902
105.009	2.64706
105.021	0.490196
105.034	0.0980392
105.047	0
105.059	0
105.072	0
105.084	0
105.097	0
105.11	0.441176
105.122	2.69608
105.135	0
105.147	1.17647
105.16	3.72549
105.173	1.51961
105.185	0.931373
105.198	4.01961
105.21	0.147059
105.223	0.588235
105.236	0.294118
105.248	5.04902
105.261	0.686275
105.273	0
105.286	0.392157
105.299	2.10784
105.311	0.490196
105.324	0.343137
105.337	0
105.349	0
105.362	2.54902
105.374	3.28431
105.387	0.588235
105.4	3.03922
105.412	0
105.425	2.0098
105.437	3.57843
105.45	2.20588
105.463	1.32353
105.475	0.343137
105.488	0.0490196
105.501	0.539216
105.513	0.980392
105.526	0
105.538	0.0490196
105.551	2.30392
105.564	1.42157
105.576	0.588235
105.589	4.95098
105.602	1.32353
105.614	2.2549
105.627	4.70588
105.64	2.0098
105.652	4.95098
105.665	0
105.677	0.980392
105.69	0
105.703	0.490196
105.715	2.94118
105.728	1.56863
105.741	0.0490196
105.753	0.196078
105.766	2.45098
105.779	2.20588
105.791	0.294118
105.804	0.0980392
105.817	0
105.829	0
105.842	0
105.854	0.441176
105.867	0.490196
105.88	0.539216
105.892	1.86275
105.905	0.980392
105.918	0.833333
105.93	0
105.943	0.0980392
105.956	0.0980392
105.968	5.09804
105.981	0.637255
105.994	0.686275
106.006	1.61765
106.019	0
106.032	0.0980392
106.044	0.441176
106.057	2.30392
106.07	0
106.082	0.0490196
106.095	0
106.108	0
106.12	0.637255
106.133	1.96078
106.146	0.294118
106.158	1.51961
106.171	0
106.184	0
106.196	0.588235
106.209	0.441176
106.222	3.33333
106.234	0.441176
106.247	1.56863
106.26	2.35294
106.272	0
106.285	0.245098
106.298	0
106.31	0
106.323	0
106.336	0
106.348	0
106.361	0.294118
106.374	1.22549
106.386	1.76471
106.399	2.59804
106.412	0.882353
106.424	0.245098
106.437	0
106.45	0.833333
106.462	1.66667
106.475	3.33333
106.488	7.35294
106.5	1.12745
106.513	0
106.526	0.245098
106.539	0
106.551	0
106.564	0.637255
106.577	1.86275
106.589	0
106.602	0.686275
106.615	5.53922
106.627	0.147059
106.64	1.27451
106.653	1.27451
106.665	0.0980392
106.678	1.91176
106.691	0
106.704	1.42157
106.716	2.40196
106.729	0.343137
106.742	3.82353
106.754	2.45098
106.767	1.51961
106.78	4.11765
106.792	7.35294
106.805	0.0980392
106.818	2.64706
106.831	0
106.843	0.294118
106.856	0.0980392
106.869	0.294118
106.881	1.51961
106.894	2.9902
106.907	1.91176
106.92	1.07843
106.932	6.81373
106.945	0
106.958	0.392157
106.97	0.735294
106.983	1.42157
106.996	2.30392
107.009	0
107.021	0.147059
107.034	0
107.047	0.588235
107.059	0.931373
107.072	0
107.085	0.0980392
107.098	0
107.11	0
107.123	0
107.136	1.76471
107.148	5.73529
107.161	0.490196
107.174	0
107.187	1.56863
107.199	9.06863
107.212	0.735294
107.225	0.882353
107.238	0.147059
107.25	0.196078
107.263	1.61765
107.276	5.19608
107.288	0.980392
107.301	0
107.314	0.147059
107.327	3.48039
107.339	6.86275
107.352	2.20588
107.365	2.0098
107.378	1.17647
107.39	0.0980392
107.403	1.27451
107.416	2.30392
107.429	0.637255
107.441	1.47059
107.454	0.441176
107.467	1.81373
107.48	2.0098
107.492	1.07843
107.505	0.294118
107.518	0.245098
107.531	0
107.543	0
107.556	2.69608
107.569	2.2549
107.582	3.43137
107.594	6.37255
107.607	1.86275
107.62	0.588235
107.633	0.196078
107.645	0
107.658	0
107.671	0.0490196
107.684	3.72549
107.696	7.30392
107.709	0.539216
107.722	0.147059
107.735	0.0980392
107.747	1.42157
107.76	0
107.773	0
107.786	0
107.798	0
107.811	0.294118
107.824	3.87255
107.837	0.245098
107.85	0.0490196
107.862	0.980392
107.875	3.18627
107.888	0
107.901	0
107.913	0.196078
107.926	0.490196
107.939	0
107.952	1.47059
107.964	5.58824
107.977	0
107.99	0.539216
108.003	0
108.016	0
108.028	0
108.041	0.392157
108.054	1.76471
108.067	0.343137
108.079	4.55882
108.092	1.27451
108.105	3.97059
108.118	0
108.131	0.735294
108.143	1.96078
108.156	0.0980392
108.169	1.12745
108.182	0
108.194	0.147059
108.207	0
108.22	1.32353
108.233	2.89216
108.246	0
108.258	0.245098
108.271	0
108.284	0
108.297	0.147059
108.31	3.72549
108.322	0.196078
108.335	0
108.348	0.0980392
108.361	0
108.374	0
108.386	1.02941
108.399	0.196078
108.412	0.833333
108.425	0
108.438	0.931373
108.45	1.51961
108.463	0
108.476	0.196078
108.489	0.392157
108.502	1.61765
108.514	7.45098
108.527	12.3039
108.54	0.441176
108.553	4.7549
108.566	0
108.578	1.07843
108.591	2.79412
108.604	6.76471
108.617	0.490196
108.63	1.07843
108.643	0
108.655	0
108.668	0
108.681	0
108.694	0.245098
108.707	0.882353
108.719	0
108.732	2.35294
108.745	4.31373
108.758	1.86275
108.771	0.637255
108.784	1.02941
108.796	0.441176
108.809	0
108.822	0.0490196
108.835	0.245098
108.848	5
108.86	4.80392
108.873	1.02941
108.886	1.37255
108.899	0
108.912	0.686275
108.925	1.81373
108.937	0
108.95	0.196078
108.963	2.35294
108.976	0.980392
108.989	0.0980392
109.002	0.0490196
109.014	1.56863
109.027	3.33333
109.04	0
109.053	0.490196
109.066	0.441176
109.079	2.7451
109.091	0
109.104	0.147059
109.117	0.0490196
109.13	3.28431
109.143	6.42157
109.156	3.67647
109.169	1.02941
109.181	0.441176
109.194	1.02941
109.207	3.28431
109.22	1.02941
109.233	1.17647
109.246	0.686275
109.258	0.0980392
109.271	0
109.284	2.15686
109.297	1.22549
109.31	0.245098
109.323	0.588235
109.336	1.76471
109.348	2.7451
109.361	10.098
109.374	1.76471
109.387	2.10784
109.4	1.22549
109.413	2.35294
109.426	0
109.438	5.53922
109.451	6.71569
109.464	0
109.477	1.56863
109.49	3.77451
109.503	0.735294
109.516	3.67647
109.528	1.56863
109.541	2.40196
109.554	0.490196
109.567	2.5
109.58	3.52941
109.593	1.42157
109.606	1.42157
109.619	4.7549
109.631	0.147059
109.644	1.12745
109.657	1.91176
109.67	0
109.683	0.980392
109.696	2.54902
109.709	1.91176
109.722	1.02941
109.734	0.245098
109.747	0
109.76	0.196078
109.773	2.59804
109.786	0.392157
109.799	0.0490196
109.812	0.686275
109.825	1.37255
109.837	1.66667
109.85	2.2549
109.863	3.52941
109.876	2.7451
109.889	2.7451
109.902	2.84314
109.915	3.62745
109.928	2.64706
109.941	7.69608
109.953	10.6863
109.966	5.68627
109.979	2.79412
109.992	0.980392
110.005	0
110.018	0
110.031	0
110.044	0.539216
110.057	0.588235
110.07	3.82353
110.082	2.59804
110.095	0
110.108	0.931373
110.121	3.97059
110.134	0
110.147	1.37255
110.16	6.81373
110.173	1.37255
110.186	3.87255
110.199	0.294118
110.211	2.0098
110.224	1.81373
110.237	1.71569
110.25	3.08824
110.263	1.37255
110.276	4.36275
110.289	5.44118
110.302	0.784314
110.315	0.686275
110.328	0.0490196
110.341	0
110.353	0.0490196
110.366	0.0980392
110.379	0
110.392	1.86275
110.405	1.61765
110.418	0.0980392
110.431	2.05882
110.444	0
110.457	0
110.47	0.343137
110.483	2.15686
110.496	2.69608
110.508	0.441176
110.521	3.23529
110.534	0.294118
110.547	0.882353
110.56	4.06863
110.573	3.13725
110.586	4.60784
110.599	4.21569
110.612	1.61765
110.625	4.90196
110.638	0.833333
110.651	4.21569
110.664	1.81373
110.677	1.12745
110.69	2.9902
110.702	1.61765
110.715	1.32353
110.728	5.34314
110.741	2.40196
110.754	3.62745
110.767	0
110.78	1.91176
110.793	2.64706
110.806	0
110.819	0.245098
110.832	0
110.845	0
110.858	0
110.871	0
110.884	0
110.897	0
110.91	0.441176
110.922	1.91176
110.935	1.22549
110.948	0
110.961	0
110.974	0
110.987	0
111	0
111.013	0
111.026	0.686275
111.039	0.343137
111.052	3.33333
111.065	5.98039
111.078	0.686275
111.091	0.784314
111.104	0.0490196
111.117	1.27451
111.13	2.10784
111.143	0.539216
111.156	0.245098
111.169	0.637255
111.182	0.441176
111.195	1.51961
111.207	2.10784
111.22	0.245098
111.233	0.196078
111.246	1.22549
111.259	0.294118
111.272	0
111.285	0
111.298	0
111.311	0
111.324	0
111.337	2.64706
111.35	2.15686
111.363	0
111.376	0.294118
111.389	0
111.402	0
111.415	0
111.428	0
111.441	0
111.454	0
111.467	0
111.48	0
111.493	0
111.506	0
111.519	0.637255
111.532	1.91176
111.545	0
111.558	0.147059
111.571	0
111.584	0
111.597	0
111.61	0.441176
111.623	3.67647
111.636	0
111.649	0.0980392
111.662	0.0490196
111.675	0.196078
111.688	0
111.701	0
111.714	0.294118
111.727	0.980392
111.74	2.10784
111.753	0.147059
111.766	2.35294
111.779	3.03922
111.792	0.980392
111.805	0.196078
111.818	0.0980392
111.831	0.245098
111.844	1.07843
111.857	0
111.87	0.441176
111.883	2.15686
111.896	0.0980392
111.909	0.343137
111.922	0
111.935	0
111.948	0
111.961	1.27451
111.974	5.04902
111.987	0
112	5.58824
112.013	2.79412
112.026	1.61765
112.039	1.42157
112.052	1.96078
112.065	0.931373
112.078	0.588235
112.091	8.72549
112.104	6.71569
112.117	2.5
112.13	7.69608
112.143	10.2941
112.156	0.147059
112.169	1.66667
112.182	1.76471
112.195	2.94118
112.208	3.03922
112.221	5.93137
112.234	0.833333
112.247	0.245098
112.26	1.91176
112.273	3.87255
112.286	0
112.299	0.0490196
112.312	0
112.325	0
112.338	0
112.351	0.637255
112.364	1.86275
112.377	0.0490196
112.39	2.35294
112.403	1.12745
112.417	5.53922
112.43	1.61765
112.443	0
112.456	0.0980392
112.469	0.0980392
112.482	0.196078
112.495	1.17647
112.508	0
112.521	1.07843
112.534	0
112.547	0
112.56	2.59804
112.573	0.980392
112.586	8.08824
112.599	8.57843
112.612	2.9902
112.625	0.637255
112.638	0.735294
112.651	0.0490196
112.664	0
112.677	0
112.69	0
112.703	0
112.717	0.392157
112.73	3.48039
112.743	0
112.756	0.0980392
112.769	0.343137
112.782	1.47059
112.795	0
112.808	0.0980392
112.821	0
112.834	0
112.847	0.196078
112.86	1.12745
112.873	0
112.886	0.343137
112.899	4.70588
112.912	0.931373
112.925	0.833333
112.939	1.56863
112.952	0.441176
112.965	0.686275
112.978	0.686275
112.991	0.245098
113.004	2.15686
113.017	0.147059
113.03	3.72549
113.043	2.9902
113.056	0.882353
113.069	0.392157
113.082	0.343137
113.095	0.196078
113.108	0
113.122	0
113.135	0
113.148	0
113.161	0.392157
113.174	0
113.187	0
113.2	0
113.213	0
113.226	0.196078
113.239	2.5
113.252	6.56863
113.265	1.56863
113.278	0
113.292	0.343137
113.305	0
113.318	0
113.331	0.392157
113.344	0.539216
113.357	7.69608
113.37	1.42157
113.383	0.833333
113.396	1.42157
113.409	0
113.422	0.0980392
113.436	0
113.449	0
113.462	3.23529
113.475	6.42157
113.488	0
113.501	1.27451
113.514	0.196078
113.527	1.56863
113.54	2.20588
113.553	2.7451
113.567	0
113.58	0.441176
113.593	0.392157
113.606	1.12745
113.619	0
113.632	0.0980392
113.645	0
113.658	0
113.671	0.0980392
113.685	6.51961
113.698	4.70588
113.711	0.147059
113.724	1.12745
113.737	0
113.75	0.0980392
113.763	0
113.776	0.343137
113.789	0.931373
113.803	1.22549
113.816	4.16667
113.829	4.16667
113.842	1.42157
113.855	3.48039
113.868	4.06863
113.881	3.33333
113.894	0.882353
113.907	0.392157
113.921	1.27451
113.934	0
113.947	0
113.96	0.0980392
113.973	2.89216
113.986	0.833333
113.999	1.32353
114.012	0.0490196
114.026	1.91176
114.039	0.147059
114.052	0.0490196
114.065	3.52941
114.078	3.08824
114.091	1.47059
114.104	0.833333
114.118	0.0980392
114.131	0
114.144	0
114.157	0.686275
114.17	0.833333
114.183	0
114.196	0
114.209	0
114.223	1.12745
114.236	4.01961
114.249	2.20588
114.262	0.588235
114.275	0.441176
114.288	0
114.301	0
114.315	0
114.328	0.637255
114.341	1.47059
114.354	0
114.367	0.980392
114.38	0.0490196
114.394	0.490196
114.407	1.27451
114.42	0.441176
114.433	0
114.446	0.490196
114.459	3.18627
114.472	3.03922
114.486	3.92157
114.499	0.294118
114.512	0.441176
114.525	0
114.538	0
114.551	0
114.565	0
114.578	0.0490196
114.591	2.20588
114.604	2.64706
114.617	0.784314
114.63	5.34314
114.643	0.294118
114.657	4.36275
114.67	0.0980392
114.683	0.196078
114.696	4.21569
114.709	4.26471
114.722	0
114.736	0.588235
114.749	0
114.762	0
114.775	0.0490196
114.788	1.96078
114.802	0
114.815	0.539216
114.828	1.07843
114.841	0.735294
114.854	0.196078
114.867	1.17647
114.881	0.931373
114.894	0
114.907	0.196078
114.92	0
114.933	0.0490196
114.946	2.2549
114.96	0.490196
114.973	2.64706
114.986	4.65686
114.999	1.96078
115.012	0.882353
115.026	0.196078
115.039	1.51961
115.052	0.490196
115.065	1.91176
115.078	0.196078
115.092	3.77451
115.105	0.196078
115.118	1.91176
115.131	0.735294
115.144	1.47059
115.157	0
115.171	0.0980392
115.184	0.882353
115.197	0
115.21	0
115.223	0
115.237	0
115.25	0.490196
115.263	3.92157
115.276	3.62745
115.289	0.196078
115.303	0.0980392
115.316	0.0490196
115.329	1.07843
115.342	0
115.355	2.40196
115.369	0.882353
115.382	0
115.395	0.196078
115.408	1.66667
115.422	0.0980392
115.435	3.08824
115.448	2.30392
115.461	0.882353
115.474	0
115.488	0
115.501	0
115.514	0
115.527	0.490196
115.54	3.57843
115.554	1.51961
115.567	0.245098
115.58	3.77451
115.593	1.56863
115.607	4.21569
115.62	0.833333
115.633	0.343137
115.646	1.66667
115.659	0.196078
115.673	0.0490196
115.686	1.81373
115.699	0
115.712	0
115.726	0
115.739	0
115.752	0
115.765	0
115.778	0
115.792	0.637255
115.805	1.07843
115.818	0.931373
115.831	1.17647
115.845	0
115.858	2.94118
115.871	3.48039
115.884	2.7451
115.898	0.980392
115.911	1.12745
115.924	7.5
115.937	5.19608
115.95	0.343137
115.964	0.245098
115.977	4.01961
115.99	5.53922
116.003	0.833333
116.017	0.441176
116.03	0.147059
116.043	0
116.056	0.686275
116.07	3.03922
116.083	8.38235
116.096	6.17647
116.109	2.10784
116.123	0.539216
116.136	0.980392
116.149	1.66667
116.162	1.91176
116.176	2.15686
116.189	1.76471
116.202	0
116.215	0.294118
116.229	0
116.242	0
116.255	0
116.268	0
116.282	0.637255
116.295	0
116.308	0
116.321	0
116.335	0
116.348	0
116.361	0
116.375	0.882353
116.388	1.51961
116.401	9.7549
116.414	7.30392
116.428	3.28431
116.441	0.539216
116.454	5.2451
116.467	0
116.481	0.686275
116.494	1.02941
116.507	0
116.52	0
116.534	0
116.547	0
116.56	1.91176
116.574	6.22549
116.587	0.147059
116.6	0.245098
116.613	0.0980392
116.627	0.882353
116.64	1.07843
116.653	1.56863
116.667	1.76471
116.68	0.245098
116.693	3.13725
116.706	3.33333
116.72	0.392157
116.733	0.637255
116.746	0
116.76	0.539216
116.773	1.96078
116.786	0.833333
116.799	2.89216
116.813	4.90196
116.826	0
116.839	0.931373
116.853	0.392157
116.866	2.05882
116.879	1.86275
116.892	0
116.906	0.245098
116.919	2.89216
116.932	2.69608
116.946	1.61765
116.959	0.147059
116.972	0.245098
116.985	1.91176
116.999	8.43137
117.012	1.47059
117.025	0.588235
117.039	0.392157
117.052	2.64706
117.065	0
117.079	3.03922
117.092	3.03922
117.105	2.05882
117.118	4.26471
117.132	5.58824
117.145	0.0980392
117.158	0.980392
117.172	0.0490196
117.185	0.0980392
117.198	0
117.212	2.7451
117.225	5.44118
117.238	0.0490196
117.252	0.637255
117.265	0.196078
117.278	2.40196
117.292	4.85294
117.305	1.17647
117.318	2.20588
117.331	2.79412
117.345	6.81373
117.358	2.40196
117.371	4.16667
117.385	2.40196
117.398	1.22549
117.411	0.490196
117.425	8.33333
117.438	9.46078
117.451	2.45098
117.465	1.12745
117.478	0.0980392
117.491	0
117.505	0.196078
117.518	0
117.531	0
117.545	0
117.558	0
117.571	0.441176
117.585	0.784314
117.598	0.490196
117.611	7.2549
117.625	2.05882
117.638	11.0294
117.651	5.63726
117.665	3.23529
117.678	3.13725
117.691	0.0490196
117.705	5.39216
117.718	4.31373
117.731	2.20588
117.745	8.62745
117.758	1.56863
117.771	2.54902
117.785	2.5
117.798	0.539216
117.811	3.77451
117.825	6.76471
117.838	0.147059
117.851	0.686275
117.865	2.15686
117.878	7.15686
117.892	1.22549
117.905	4.06863
117.918	0.833333
117.932	2.7451
117.945	0.196078
117.958	2.20588
117.972	0
117.985	0.686275
117.998	1.42157
118.012	2.59804
118.025	0.735294
118.038	2.40196
118.052	0.343137
118.065	2.69608
118.079	1.56863
118.092	0.441176
118.105	2.5
118.119	1.27451
118.132	4.01961
118.145	3.23529
118.159	1.22549
118.172	2.2549
118.185	0
118.199	3.77451
118.212	3.52941
118.226	0
118.239	1.47059
118.252	1.02941
118.266	0.0490196
118.279	1.51961
118.292	2.30392
118.306	0.441176
118.319	2.5
118.333	0
118.346	2.59804
118.359	1.12745
118.373	1.96078
118.386	3.13725
118.399	0.882353
118.413	6.47059
118.426	4.46078
118.44	0.245098
118.453	0.637255
118.466	0
118.48	0.0980392
118.493	0.588235
118.506	1.02941
118.52	0
118.533	2.30392
118.547	0.147059
118.56	0.0490196
118.573	0.392157
118.587	0.833333
118.6	3.43137
118.614	0.539216
118.627	1.12745
118.64	1.66667
118.654	1.27451
118.667	0.0490196
118.681	0.686275
118.694	1.37255
118.707	1.42157
118.721	0.882353
118.734	0
118.748	0.245098
118.761	1.17647
118.774	0.833333
118.788	0.931373
118.801	0.735294
118.815	2.20588
118.828	0
118.841	1.96078
118.855	2.69608
118.868	5.04902
118.882	3.67647
118.895	1.12745
118.908	0.735294
118.922	0.588235
118.935	1.81373
118.949	0.147059
118.962	0.980392
118.975	2.0098
118.989	0
119.002	0.931373
119.016	2.59804
119.029	0
119.042	1.56863
119.056	0.686275
119.069	0.588235
119.083	3.03922
119.096	4.55882
119.11	0.637255
119.123	0.833333
119.136	0
119.15	0.343137
119.163	1.07843
119.177	0
119.19	0.539216
119.203	1.61765
119.217	0
119.23	0.490196
119.244	0.0980392
119.257	0
119.271	0
119.284	0
119.297	0.245098
119.311	0
119.324	0
119.338	0
119.351	0
119.365	0
119.378	0
119.392	1.12745
119.405	1.91176
119.418	0
119.432	0.294118
119.445	2.35294
119.459	2.79412
119.472	0
119.486	0.392157
119.499	0
119.512	0
119.526	0
119.539	0
119.553	0
119.566	0
119.58	0
119.593	1.42157
119.607	0.196078
119.62	0.686275
119.633	2.15686
119.647	8.72549
119.66	1.37255
119.674	4.36275
119.687	1.47059
119.701	0.980392
119.714	1.66667
119.728	0.392157
119.741	0.931373
119.755	0.0490196
119.768	0.196078
119.781	0
119.795	0
119.808	0
119.822	0.0490196
119.835	4.11765
119.849	5.53922
119.862	1.51961
119.876	5.98039
119.889	0.637255
119.903	0.441176
119.916	2.35294
119.93	0.833333
119.943	3.03922
119.956	0
119.97	0
119.983	4.65686
119.997	7.2549
120.01	3.28431
120.024	4.26471
120.037	6.56863
120.051	0.343137
120.064	0.637255
120.078	0.931373
120.091	5.53922
120.105	10.3431
120.118	3.18627
120.132	2.7451
120.145	1.22549
120.159	0.245098
120.172	0.833333
120.186	1.47059
120.199	0.490196
120.212	0.833333
120.226	0.0490196
120.239	0
120.253	0
120.266	0.392157
120.28	4.60784
120.293	8.13725
120.307	0.735294
120.32	2.40196
120.334	2.89216
120.347	0.0980392
120.361	1.32353
120.374	0.539216
120.388	0
120.401	3.67647
120.415	3.08824
120.428	0
120.442	0.539216
120.455	0.686275
120.469	2.2549
120.482	0
120.496	1.42157
120.509	1.02941
120.523	3.08824
120.536	3.87255
120.55	2.05882
120.563	5.34314
120.577	3.57843
120.59	2.05882
120.604	0.343137
120.617	0
120.631	0.588235
120.644	2.59804
120.658	1.17647
120.671	2.64706
120.685	2.40196
120.698	3.03922
120.712	0
120.725	1.17647
120.739	0.490196
120.752	0
120.766	0.0490196
120.779	0
120.793	0
120.806	0.490196
120.82	4.41176
120.833	1.27451
120.847	0.637255
120.86	5.53922
120.874	0
120.888	0.0490196
120.901	0.0490196
120.915	0
120.928	1.27451
120.942	4.41176
120.955	0
120.969	0.245098
120.982	0
120.996	0.784314
121.009	2.15686
121.023	0.833333
121.036	0.0980392
121.05	0.441176
121.063	2.05882
121.077	0
121.09	0.980392
121.104	3.62745
121.117	0.343137
121.131	0.686275
121.145	0
121.158	0
121.172	1.07843
121.185	2.20588
121.199	2.15686
121.212	0.147059
121.226	0.343137
121.239	0.637255
121.253	0.980392
121.266	0.392157
121.28	2.30392
121.293	0.490196
121.307	0.343137
121.321	0
121.334	0
121.348	0.490196
121.361	0.637255
121.375	1.61765
121.388	0
121.402	0.343137
121.415	10.1471
121.429	5.04902
121.442	1.12745
121.456	2.20588
121.47	7.05882
121.483	0.686275
121.497	2.40196
121.51	0.294118
121.524	0
121.537	0
121.551	0
121.564	0.735294
121.578	3.48039
121.592	2.7451
121.605	1.51961
121.619	0
121.632	0.147059
121.646	0
121.659	0
121.673	0
121.686	0.343137
121.7	1.91176
121.714	2.7451
121.727	0.588235
121.741	0.392157
121.754	0.441176
121.768	1.02941
121.781	0
121.795	2.0098
121.809	6.76471
121.822	1.96078
121.836	5.53922
121.849	8.13725
121.863	2.64706
121.876	2.7451
121.89	6.27451
121.904	7.9902
121.917	11.4216
121.931	0.539216
121.944	1.32353
121.958	0.686275
121.971	0.931373
121.985	5.34314
121.999	0
122.012	0.147059
122.026	0
122.039	1.37255
122.053	2.45098
122.067	0
122.08	0.147059
122.094	0.343137
122.107	2.2549
122.121	0
122.135	1.71569
122.148	4.90196
122.162	1.61765
122.175	0
122.189	0.196078
122.202	0
122.216	1.42157
122.23	1.07843
122.243	0
122.257	0.392157
122.27	5.29412
122.284	7.30392
122.298	0
122.311	3.38235
122.325	1.02941
122.338	0.0980392
122.352	0.931373
122.366	1.17647
122.379	3.13725
122.393	1.02941
122.406	0.686275
122.42	0.147059
122.434	0
122.447	0.0490196
122.461	2.10784
122.474	2.54902
122.488	1.42157
122.502	0.0490196
122.515	0.588235
122.529	1.17647
122.543	0.490196
122.556	2.35294
122.57	4.70588
122.583	5.04902
122.597	0.196078
122.611	1.02941
122.624	0
122.638	0.196078
122.651	0
122.665	0
122.679	1.27451
122.692	12.6961
122.706	3.57843
122.72	0.882353
122.733	0.980392
122.747	2.05882
122.76	0
122.774	0.686275
122.788	3.97059
122.801	0.931373
122.815	2.05882
122.829	1.07843
122.842	0
122.856	0.147059
122.869	0
122.883	0
122.897	0
122.91	0
122.924	0.931373
122.938	0
122.951	2.20588
122.965	3.52941
122.979	0
122.992	2.5
123.006	6.61765
123.019	0
123.033	3.97059
123.047	2.10784
123.06	0.245098
123.074	0
123.088	0
123.101	0.196078
123.115	1.81373
123.129	1.22549
123.142	0.392157
123.156	0
123.169	1.42157
123.183	2.69608
123.197	1.32353
123.21	2.79412
123.224	0
123.238	0.980392
123.251	3.48039
123.265	2.40196
123.279	0.490196
123.292	0.196078
123.306	2.5
123.32	0.931373
123.333	0.490196
123.347	0.735294
123.361	0.735294
123.374	0.245098
123.388	1.96078
123.402	1.17647
123.415	0.637255
123.429	3.08824
123.443	1.56863
123.456	1.51961
123.47	0.196078
123.484	0.343137
123.497	2.15686
123.511	2.45098
123.525	0
123.538	0.294118
123.552	0
123.566	0
123.579	1.66667
123.593	5.34314
123.607	0.0490196
123.62	4.80392
123.634	4.01961
123.648	2.89216
123.661	1.56863
123.675	0.833333
123.689	0.147059
123.702	0.294118
123.716	0.441176
123.73	3.23529
123.743	0.0980392
123.757	2.59804
123.771	2.30392
123.784	2.40196
123.798	3.13725
123.812	4.16667
123.825	0.147059
123.839	1.76471
123.853	3.33333
123.866	1.42157
123.88	0.931373
123.894	1.37255
123.908	1.07843
123.921	6.02941
123.935	2.79412
123.949	2.54902
123.962	0
123.976	0.784314
123.99	0.735294
124.003	0.931373
124.017	0.539216
124.031	0.539216
124.044	2.45098
124.058	0
124.072	0.147059
124.086	0
124.099	0
124.113	0
124.127	0.784314
124.14	0.392157
124.154	0
124.168	0.0490196
124.181	2.40196
124.195	7.35294
124.209	2.35294
124.223	0.490196
124.236	0.686275
124.25	1.42157
124.264	0
124.277	0.147059
124.291	2.20588
124.305	0.0490196
124.319	1.27451
124.332	5.19608
124.346	0
124.36	0.490196
124.373	0
124.387	0.0490196
124.401	1.71569
124.415	5.14706
124.428	1.86275
124.442	2.20588
124.456	1.66667
124.469	0.0980392
124.483	0.245098
124.497	1.56863
124.511	2.0098
124.524	0
124.538	0.245098
124.552	0
124.565	1.66667
124.579	1.27451
124.593	0.539216
124.607	2.94118
124.62	0.0490196
124.634	3.67647
124.648	2.94118
124.662	2.5
124.675	0.931373
124.689	4.16667
124.703	0.196078
124.716	2.35294
124.73	0.147059
124.744	0.931373
124.758	3.03922
124.771	1.47059
124.785	1.07843
124.799	0
124.813	0.0490196
124.826	0
124.84	0
124.854	0
124.868	2.79412
124.881	1.07843
124.895	0
124.909	0.147059
124.923	0.343137
124.936	0
124.95	0
124.964	0
124.977	0
124.991	0
125.005	0
125.019	0
125.032	0
125.046	0
125.06	0
125.074	0
125.087	0
125.101	0
125.115	0
125.129	0
125.143	0
125.156	0
125.17	2.69608
125.184	2.15686
125.198	0
125.211	0.343137
125.225	0
125.239	0
125.253	1.47059
125.266	3.72549
125.28	1.32353
125.294	0.343137
125.308	0.0490196
125.321	0
125.335	0.882353
125.349	4.60784
125.363	0.0490196
125.376	1.17647
125.39	2.20588
125.404	0
125.418	1.66667
125.432	5.44118
125.445	0
125.459	0.686275
125.473	0
125.487	0.980392
125.5	5.04902
125.514	1.76471
125.528	0.637255
125.542	0.0490196
125.556	4.21569
125.569	4.21569
125.583	2.10784
125.597	0.931373
125.611	0.0490196
125.624	1.42157
125.638	4.5098
125.652	2.84314
125.666	0.245098
125.68	0.882353
125.693	4.70588
125.707	0.147059
125.721	1.02941
125.735	0.490196
125.749	0.833333
125.762	3.18627
125.776	1.42157
125.79	1.76471
125.804	7.10784
125.817	1.32353
125.831	0.147059
125.845	0.784314
125.859	0.735294
125.873	0.490196
125.886	1.27451
125.9	0
125.914	0.0490196
125.928	1.27451
125.942	1.17647
125.955	0.539216
125.969	0.637255
125.983	0.441176
125.997	1.91176
126.011	1.76471
126.024	8.13725
126.038	0.735294
126.052	2.20588
126.066	7.35294
126.08	0.588235
[truncated: 37,922 more rows]

## Sheet: Fig. 1e-MSMS of P4
m/z	Intensity		MS/MS spectrum of P4.
100.007	0
100.019	0
100.032	0
100.044	0
100.056	0.588235
100.069	3.08824
100.081	1.22549
100.093	0.490196
100.105	3.08824
100.118	0.245098
100.13	0.0490196
100.142	0
100.155	0
100.167	0
100.179	0.147059
100.191	2.15686
100.204	0
100.216	0
100.228	0
100.241	0
100.253	0
100.265	1.47059
100.278	1.32353
100.29	4.06863
100.302	0.0980392
100.314	1.32353
100.327	2.35294
100.339	0.735294
100.351	1.47059
100.364	0.784314
100.376	0
100.388	0.0490196
100.401	0.147059
100.413	0.343137
100.425	0
100.437	0
100.45	0
100.462	1.12745
100.474	0.931373
100.487	0.833333
100.499	9.01961
100.511	4.21569
100.524	0.392157
100.536	2.84314
100.548	0.294118
100.561	1.61765
100.573	0
100.585	0.735294
100.598	1.37255
100.61	1.47059
100.622	1.27451
100.634	0.392157
100.647	0.980392
100.659	1.56863
100.671	2.10784
100.684	0.294118
100.696	2.59804
100.708	1.47059
100.721	0
100.733	0.147059
100.745	0
100.758	0
100.77	2.9902
100.782	3.38235
100.795	0.686275
100.807	1.12745
100.819	0
100.832	0
100.844	1.02941
100.856	3.97059
100.869	0.147059
100.881	0.980392
100.893	0
100.906	0.0490196
100.918	0
100.93	0
100.943	0.833333
100.955	5.78431
100.967	2.9902
100.98	0.833333
100.992	0
101.004	0.147059
101.017	0
101.029	1.32353
101.041	0
101.054	0.392157
101.066	4.41176
101.078	1.02941
101.091	0.0980392
101.103	0
101.116	1.12745
101.128	1.47059
101.14	0
101.153	0.0980392
101.165	0
101.177	1.12745
101.19	5.09804
101.202	4.85294
101.214	3.13725
101.227	0.588235
101.239	0
101.251	0.980392
101.264	1.96078
101.276	2.05882
101.288	0.441176
101.301	1.37255
101.313	0.784314
101.326	0.637255
101.338	2.84314
101.35	0.147059
101.363	3.08824
101.375	6.22549
101.387	2.94118
101.4	2.54902
101.412	0.588235
101.424	0.735294
101.437	0.0980392
101.449	0.294118
101.462	0.0490196
101.474	0
101.486	1.02941
101.499	4.65686
101.511	1.96078
101.523	1.32353
101.536	3.13725
101.548	0
101.561	0.784314
101.573	0.441176
101.585	0.245098
101.598	0
101.61	0.0980392
101.622	0
101.635	0
101.647	0
101.66	0
101.672	0
101.684	0
101.697	0
101.709	0
101.721	0
101.734	0
101.746	0
101.759	0
101.771	0
101.783	2.59804
101.796	2.20588
101.808	0.735294
101.821	0.539216
101.833	0
101.845	0
101.858	0
101.87	0
101.883	0
101.895	0
101.907	1.22549
101.92	0.931373
101.932	0
101.945	0.147059
101.957	0.0490196
101.969	1.56863
101.982	2.05882
101.994	5.09804
102.007	1.12745
102.019	0
102.031	2.05882
102.044	2.64706
102.056	0.0980392
102.069	3.43137
102.081	0.588235
102.093	0.490196
102.106	2.5
102.118	2.84314
102.131	0.245098
102.143	0.0490196
102.155	1.27451
102.168	1.32353
102.18	0
102.193	0.245098
102.205	0.588235
102.218	0.147059
102.23	1.76471
102.242	2.40196
102.255	5
102.267	0
102.28	0.980392
102.292	0.588235
102.304	0
102.317	0.0490196
102.329	0
102.342	0
102.354	0
102.367	0
102.379	1.76471
102.391	2.69608
102.404	0.637255
102.416	1.61765
102.429	0
102.441	0.147059
102.454	0.196078
102.466	3.33333
102.478	2.0098
102.491	0
102.503	0.0490196
102.516	0
102.528	0
102.541	0
102.553	0.343137
102.565	1.22549
102.578	2.69608
102.59	1.12745
102.603	0
102.615	0.294118
102.628	1.17647
102.64	0
102.653	0.245098
102.665	0.0980392
102.677	0
102.69	0
102.702	0.637255
102.715	1.27451
102.727	0.343137
102.74	2.5
102.752	0.147059
102.765	0.0980392
102.777	0.0980392
102.789	2.84314
102.802	0.0490196
102.814	0
102.827	0.294118
102.839	0.0490196
102.852	0
102.864	0
102.877	0.147059
102.889	2.2549
102.902	2.10784
102.914	4.80392
102.926	0
102.939	1.56863
102.951	3.97059
102.964	3.67647
102.976	0.294118
102.989	0.588235
103.001	3.28431
103.014	4.16667
103.026	3.08824
103.039	0
103.051	0.392157
103.064	0
103.076	0
103.088	0
103.101	0
103.113	0
103.126	0
103.138	0
103.151	0
103.163	0
103.176	0
103.188	0.784314
103.201	0
103.213	0
103.226	0
103.238	0
103.251	0
103.263	1.81373
103.276	1.42157
103.288	0
103.301	0.0490196
103.313	0
103.326	0
103.338	0
103.35	2.54902
103.363	4.31373
103.375	0.245098
103.388	2.15686
103.4	0.343137
103.413	1.66667
103.425	2.35294
103.438	0
103.45	0.245098
103.463	0.245098
103.475	0.294118
103.488	1.66667
103.5	0
103.513	2.7451
103.525	5.2451
103.538	0
103.55	0.588235
103.563	0
103.575	0
103.588	0
103.6	0
103.613	0.882353
103.625	4.46078
103.638	0.637255
103.65	0.245098
103.663	0.0980392
103.675	2.7451
103.688	1.37255
103.7	0
103.713	0.0490196
103.725	1.86275
103.738	0.588235
103.75	0.588235
103.763	0.0980392
103.775	0
103.788	0
103.8	1.56863
103.813	1.76471
103.825	0.392157
103.838	1.07843
103.85	2.89216
103.863	2.79412
103.876	0.392157
103.888	0.392157
103.901	4.11765
103.913	0.490196
103.926	0.833333
103.938	0.294118
103.951	3.33333
103.963	0.245098
103.976	0
103.988	0.196078
104.001	1.61765
104.013	0.441176
104.026	1.37255
104.038	2.94118
104.051	2.15686
104.063	0.343137
104.076	0.147059
104.088	0.882353
104.101	0.0490196
104.113	0.147059
104.126	2.84314
104.139	0.245098
104.151	0
104.164	0.0490196
104.176	0
104.189	0
104.201	0
104.214	0
104.226	0
104.239	0
104.251	1.91176
104.264	1.22549
104.276	0
104.289	0.196078
104.302	0
104.314	0
104.327	0
104.339	1.02941
104.352	5.29412
104.364	0.0980392
104.377	1.56863
104.389	0.980392
104.402	0.784314
104.414	1.96078
104.427	0
104.44	0
104.452	0
104.465	0
104.477	0
104.49	0
104.502	0
104.515	0.539216
104.527	0
104.54	0
104.552	0
104.565	0
104.578	0.637255
104.59	2.64706
104.603	0
104.615	0.245098
104.628	0
104.64	0
104.653	0
104.666	1.71569
104.678	1.42157
104.691	0
104.703	0.245098
104.716	0.833333
104.728	0.784314
104.741	0
104.754	0.0980392
104.766	0.343137
104.779	1.91176
104.791	2.30392
104.804	4.36275
104.816	2.7451
104.829	0
104.842	0.588235
104.854	0
104.867	0
104.879	0
104.892	0
104.904	0
104.917	2.40196
104.93	3.08824
104.942	0
104.955	1.02941
104.967	1.27451
104.98	0
104.992	2.84314
105.005	6.12745
105.018	1.47059
105.03	2.9902
105.043	0.392157
105.055	0.294118
105.068	0
105.081	0
105.093	0
105.106	0
105.118	0
105.131	0
105.144	2.0098
105.156	5.78431
105.169	7.40196
105.181	8.18627
105.194	0.245098
105.206	1.02941
105.219	0
105.232	0.0980392
105.244	0
105.257	0.833333
105.269	1.96078
105.282	0
105.295	0.245098
105.307	0.343137
105.32	1.12745
105.332	1.71569
105.345	0.833333
105.358	0
105.37	0.147059
105.383	0
105.396	0
105.408	0
105.421	0
105.433	0.0490196
105.446	1.42157
105.459	0.196078
105.471	1.17647
105.484	2.45098
105.496	0.343137
105.509	0.980392
105.522	0.392157
105.534	2.64706
105.547	0
105.559	0.147059
105.572	0
105.585	0.490196
105.597	0.539216
105.61	0
105.623	0.0490196
105.635	0
105.648	0
105.66	0
105.673	0.0980392
105.686	4.46078
105.698	1.51961
105.711	0.931373
105.724	0.784314
105.736	0.686275
105.749	1.17647
105.761	0
105.774	0.147059
105.787	0
105.799	1.42157
105.812	3.48039
105.825	0
105.837	0.196078
105.85	0
105.863	0
105.875	0
105.888	0
105.9	0
105.913	0
105.926	0.833333
105.938	0
105.951	2.59804
105.964	1.07843
105.976	0
105.989	0.245098
106.002	0
106.014	0
106.027	0
106.04	0
106.052	0
106.065	0.147059
106.077	4.70588
106.09	2.2549
106.103	1.12745
106.115	0.588235
106.128	0
106.141	0.343137
106.153	0.392157
106.166	2.20588
106.179	0.784314
106.191	1.27451
106.204	0.0980392
106.217	2.30392
106.229	0.0490196
106.242	0
106.255	0
106.267	1.56863
106.28	1.37255
106.293	0
106.305	1.47059
106.318	2.89216
106.331	0
106.343	0.294118
106.356	0
106.369	0.0980392
106.381	1.37255
106.394	0
106.407	0
106.419	0.147059
106.432	0.784314
106.445	0.0980392
106.457	1.22549
106.47	1.07843
106.483	2.0098
106.495	2.59804
106.508	0
106.521	0.392157
106.533	0.392157
106.546	3.92157
106.559	2.45098
106.571	3.67647
106.584	2.94118
106.597	0
106.609	0.490196
106.622	0
106.635	0
106.647	0
106.66	0.245098
106.673	0.686275
106.685	0
106.698	0
106.711	0
106.724	0
106.736	1.12745
106.749	0.0980392
106.762	3.38235
106.774	1.17647
106.787	2.9902
106.8	4.60784
106.812	2.94118
106.825	0.588235
106.838	0.392157
106.85	1.86275
106.863	1.12745
106.876	0.0490196
106.889	4.85294
106.901	0.833333
106.914	1.51961
106.927	1.56863
106.939	0
106.952	1.91176
106.965	2.7451
106.977	0
106.99	0.0980392
107.003	0
107.016	0
107.028	0
107.041	0
107.054	0
107.066	1.17647
107.079	3.38235
107.092	1.81373
107.104	0.0490196
107.117	0.490196
107.13	1.56863
107.143	0
107.155	0
107.168	0
107.181	0
107.193	0
107.206	0
107.219	0.735294
107.232	0
107.244	2.20588
107.257	0.637255
107.27	2.89216
107.282	7.89216
107.295	1.51961
107.308	1.56863
107.321	1.37255
107.333	0.735294
107.346	2.15686
107.359	5
107.372	5.09804
107.384	3.43137
107.397	1.76471
107.41	1.02941
107.422	2.30392
107.435	0.784314
107.448	0.735294
107.461	1.86275
107.473	1.22549
107.486	1.32353
107.499	3.03922
107.512	4.41176
107.524	2.0098
107.537	2.59804
107.55	7.94118
107.563	0.294118
107.575	2.89216
107.588	0.0490196
107.601	0.0490196
107.613	0.490196
107.626	3.13725
107.639	2.89216
107.652	0
107.664	0.588235
107.677	0
107.69	0.980392
107.703	0
107.715	0
107.728	0
107.741	0
107.754	0.686275
107.766	0
107.779	0
107.792	0.490196
107.805	2.45098
107.817	2.05882
107.83	0.539216
107.843	0
107.856	0
107.868	0
107.881	0
107.894	0
107.907	0.637255
107.919	2.69608
107.932	0
107.945	0.833333
107.958	2.64706
107.97	0
107.983	0.343137
107.996	0
108.009	0
108.022	0
108.034	0
108.047	0
108.06	0
108.073	0
108.085	0
108.098	0
108.111	0
108.124	0
108.136	0
108.149	0.588235
108.162	3.43137
108.175	0
108.188	0.196078
108.2	0
108.213	1.76471
108.226	3.87255
108.239	0
108.251	0.637255
108.264	0
108.277	0
108.29	0
108.303	0
108.315	0.245098
108.328	1.76471
108.341	0
108.354	0.0980392
108.366	0
108.379	0
108.392	1.81373
108.405	1.66667
108.418	0
108.43	0.147059
108.443	0.343137
108.456	1.96078
108.469	3.43137
108.482	1.71569
108.494	1.02941
108.507	0.343137
108.52	0.343137
108.533	0.0980392
108.546	1.32353
108.558	3.08824
108.571	1.76471
108.584	4.21569
108.597	0.147059
108.61	0.245098
108.622	0
108.635	0
108.648	0
108.661	0
108.674	0.245098
108.686	4.60784
108.699	9.31373
108.712	2.54902
108.725	6.47059
108.738	4.46078
108.75	1.47059
108.763	0.735294
108.776	0
108.789	0.931373
108.802	1.37255
108.814	0
108.827	0.147059
108.84	0
108.853	0
108.866	0
108.878	2.10784
108.891	2.05882
108.904	0
108.917	0.441176
108.93	2.64706
108.943	2.84314
108.955	0
108.968	1.12745
108.981	3.38235
108.994	0
109.007	0.294118
109.019	0
109.032	0
109.045	0
109.058	0.931373
109.071	1.42157
109.084	3.18627
109.096	1.37255
109.109	0
109.122	1.42157
109.135	0.441176
109.148	1.12745
109.161	0.490196
109.173	0
109.186	0
109.199	0
109.212	0.735294
109.225	3.48039
109.238	0
109.25	0
109.263	0.196078
109.276	0.980392
109.289	2.30392
109.302	5.04902
109.315	2.30392
109.327	0.490196
109.34	0.539216
109.353	0
109.366	0
109.379	0
109.392	0
109.405	0.735294
109.417	2.2549
109.43	0
109.443	0
109.456	0
109.469	0.245098
109.482	3.03922
109.494	0.0490196
109.507	0.343137
109.52	1.66667
109.533	0.637255
109.546	0.147059
109.559	0.0490196
109.572	2.2549
109.584	1.02941
109.597	0
109.61	0.147059
109.623	0
109.636	0.588235
109.649	1.71569
109.662	0
109.674	0.490196
109.687	0.784314
109.7	0
109.713	4.06863
109.726	7.45098
109.739	0
109.752	1.27451
109.764	0.490196
109.777	0.343137
109.79	0.686275
109.803	5.63726
109.816	7.35294
109.829	3.28431
109.842	0.539216
109.855	1.37255
109.867	2.5
109.88	0
109.893	0.343137
109.906	0
109.919	0
109.932	0
109.945	0
109.958	0
109.97	0
109.983	0.245098
109.996	4.90196
110.009	7.10784
110.022	0.196078
110.035	0.245098
110.048	2.45098
110.061	6.07843
110.074	5.53922
110.086	2.45098
110.099	12.5
110.112	10.049
110.125	5
110.138	8.18627
110.151	0.735294
110.164	4.26471
110.177	2.89216
110.19	1.81373
110.202	5.93137
110.215	4.11765
110.228	0.637255
110.241	1.07843
110.254	2.30392
110.267	0.539216
110.28	0.245098
110.293	1.61765
110.306	0
110.318	2.69608
110.331	5.19608
110.344	0
110.357	0.637255
110.37	0
110.383	0
110.396	0.0490196
110.409	0
110.422	1.17647
110.435	0.637255
110.448	0.0980392
110.46	0
110.473	0.294118
110.486	1.12745
110.499	1.27451
110.512	0.0490196
110.525	0
110.538	0
110.551	0
110.564	0
110.577	0
110.59	0
110.602	0
110.615	0
110.628	0
110.641	0
110.654	0
110.667	0
110.68	0.245098
110.693	0.490196
110.706	0
110.719	0
110.732	0
110.745	0
110.758	0
110.77	0
110.783	1.51961
110.796	3.77451
110.809	0
110.822	0.294118
110.835	0
110.848	0.245098
110.861	2.10784
110.874	0.441176
110.887	0.245098
110.9	1.61765
110.913	0.441176
110.926	4.16667
110.939	0.931373
110.951	0.147059
110.964	5.2451
110.977	6.27451
110.99	3.13725
111.003	1.96078
111.016	0.441176
111.029	1.32353
111.042	2.84314
111.055	0.245098
111.068	0
111.081	0.147059
111.094	3.08824
111.107	5.44118
111.12	0.882353
111.133	3.38235
111.146	4.46078
111.159	0.441176
111.172	0.294118
111.184	0
111.197	0
111.21	0.980392
111.223	0.294118
111.236	0
111.249	0
111.262	0
111.275	0
111.288	0
111.301	0.147059
111.314	1.51961
111.327	0
111.34	0
111.353	0
111.366	0
111.379	0
111.392	0
111.405	0
111.418	0
111.431	0
111.444	0
111.457	0
111.47	0.0490196
111.483	0.833333
111.495	0
111.508	0
111.521	0
111.534	0.931373
111.547	0.294118
111.56	2.5
111.573	3.82353
111.586	2.94118
111.599	0.294118
111.612	0.539216
111.625	0
111.638	0
111.651	0.539216
111.664	4.7549
111.677	0
111.69	0.147059
111.703	0.196078
111.716	7.59804
111.729	11.3725
111.742	5.2451
111.755	0.931373
111.768	0.833333
111.781	0.0980392
111.794	0
111.807	0
111.82	0
111.833	0
111.846	0
111.859	0
111.872	0
111.885	2.45098
111.898	1.27451
111.911	0
111.924	0.245098
111.937	0
111.95	0.637255
111.963	0.0490196
111.976	0.637255
111.989	1.71569
112.002	0
112.015	0.196078
112.028	0
112.041	0
112.054	0
112.067	1.81373
112.08	4.90196
112.093	1.61765
112.106	1.47059
112.119	0.588235
112.132	0
112.145	0
112.158	2.30392
112.171	6.56863
112.184	0.637255
112.197	0.343137
112.21	0.931373
112.223	0.539216
112.236	0
112.249	0.343137
112.262	4.31373
112.275	5.4902
112.288	0
112.301	1.37255
112.314	5.58824
112.327	2.10784
112.34	3.13725
112.353	0
112.366	0.882353
112.379	1.47059
112.392	1.32353
112.405	1.17647
112.418	1.02941
112.431	3.62745
112.444	2.9902
112.457	1.61765
112.47	0.0490196
112.483	0.196078
112.496	0
112.509	0
112.522	1.32353
112.535	5.2451
112.548	0
112.561	0.343137
112.574	0
112.588	0
112.601	0
112.614	0
112.627	0
112.64	1.37255
112.653	0
112.666	0
112.679	0
112.692	0.245098
112.705	0.0980392
112.718	0
112.731	0.196078
112.744	0
112.757	0
112.77	0
112.783	0
112.796	0
112.809	0
112.822	0
112.835	0.784314
112.848	3.48039
112.861	0
112.874	0.294118
112.887	0
112.9	0
112.914	0
112.927	0
112.94	0
112.953	0
112.966	0
112.979	0
112.992	0.931373
113.005	0.490196
113.018	0
113.031	0.0490196
113.044	0.490196
113.057	2.69608
113.07	0.392157
113.083	0.0490196
113.096	0.0980392
113.109	0
113.122	0
113.136	0
113.149	2.2549
113.162	4.16667
113.175	1.56863
113.188	0.490196
113.201	1.37255
113.214	2.94118
113.227	0
113.24	0.588235
113.253	0.539216
113.266	0
113.279	0
113.292	0
113.305	0
113.318	0
113.332	0
113.345	0.196078
113.358	0.637255
113.371	0
113.384	0.0490196
113.397	0
113.41	1.61765
113.423	0
113.436	0
113.449	0.392157
113.462	9.41177
113.475	5.14706
113.489	0
113.502	0.784314
113.515	0
113.528	0.0490196
113.541	0.0490196
113.554	0.931373
113.567	0
113.58	0
113.593	0
113.606	0
113.619	1.02941
113.632	0.245098
113.646	0
113.659	0
113.672	0
113.685	0
113.698	1.17647
113.711	0.490196
113.724	0.637255
113.737	1.47059
113.75	1.17647
113.763	0.0490196
113.777	1.12745
113.79	2.89216
113.803	0
113.816	0.392157
113.829	0
113.842	0
113.855	0
113.868	0
113.881	0
113.894	0
113.908	0
113.921	0
113.934	0
113.947	0
113.96	0
113.973	0
113.986	0
113.999	0
114.012	0
114.026	0
114.039	0.0490196
114.052	0
114.065	0
114.078	0.637255
114.091	3.82353
114.104	1.86275
114.117	0.0980392
114.131	0.147059
114.144	0
114.157	0
114.17	1.22549
114.183	2.05882
114.196	0
114.209	0.343137
114.222	0
114.236	0
114.249	0.686275
114.262	0
114.275	0
114.288	0
114.301	0
114.314	0
114.327	1.37255
114.341	0.0490196
114.354	0.882353
114.367	1.81373
114.38	0
114.393	0.294118
114.406	2.5
114.419	1.56863
114.433	3.43137
114.446	5.73529
114.459	0.245098
114.472	0.539216
114.485	0.637255
114.498	1.61765
114.511	0.196078
114.525	2.64706
114.538	8.28431
114.551	3.82353
114.564	2.30392
114.577	0
114.59	0.784314
114.603	1.12745
114.617	1.12745
114.63	0
114.643	0.245098
114.656	0
114.669	0.147059
114.682	0.392157
114.695	0
114.709	0.196078
114.722	0.0490196
114.735	0.490196
114.748	0
114.761	0
114.774	0
114.788	0
114.801	0
114.814	1.32353
114.827	1.32353
114.84	0.784314
114.853	4.85294
114.867	0
114.88	0.784314
114.893	0
114.906	0.441176
114.919	2.10784
114.932	4.95098
114.946	5
114.959	1.66667
114.972	4.5098
114.985	0.0980392
114.998	0
115.011	0.980392
115.025	3.97059
115.038	0.294118
115.051	0.637255
115.064	0.686275
115.077	0.833333
115.09	3.33333
115.104	0
115.117	0.686275
115.13	7.10784
115.143	2.2549
115.156	0.147059
115.169	3.82353
115.183	2.45098
115.196	0.392157
115.209	1.96078
115.222	0
115.235	0.343137
115.249	0
115.262	0
115.275	0
115.288	2.79412
115.301	5.73529
115.315	0.0490196
115.328	1.96078
115.341	0.147059
115.354	1.47059
115.367	0.637255
115.38	0.294118
115.394	0.637255
115.407	0.637255
115.42	1.37255
115.433	1.47059
115.446	0
115.46	0.147059
115.473	0.735294
115.486	0
115.499	0.0490196
115.512	0
115.526	0
115.539	0
115.552	0.931373
115.565	1.42157
115.578	0
115.592	0.196078
115.605	0
115.618	0
115.631	0
115.645	0.686275
115.658	3.57843
115.671	0.882353
115.684	2.84314
115.697	0.196078
115.711	0
115.724	0
115.737	0
115.75	0
115.763	0.882353
115.777	2.35294
115.79	0
115.803	0.294118
115.816	1.61765
115.829	0.784314
115.843	0.0490196
115.856	0.0490196
115.869	0
115.882	0.343137
115.896	1.27451
115.909	0
115.922	0.0980392
115.935	0
115.948	0.343137
115.962	6.02941
115.975	1.42157
115.988	0.588235
116.001	1.47059
116.015	0
116.028	0.882353
116.041	0.539216
116.054	0.294118
116.068	4.5098
116.081	1.91176
116.094	0
116.107	0.0980392
116.12	0.0490196
116.134	0.637255
116.147	2.9902
116.16	2.89216
116.173	0
116.187	0.490196
116.2	0
116.213	0.637255
116.226	3.43137
116.24	1.61765
116.253	0.245098
116.266	0.196078
116.279	0
116.293	0
116.306	0
116.319	0.686275
116.332	2.54902
116.346	0
116.359	1.56863
116.372	7.05882
116.385	1.56863
116.399	0.686275
116.412	0.343137
116.425	0.0490196
116.438	0.588235
116.452	0
116.465	0
116.478	0
116.491	0
116.505	0
116.518	0
116.531	0
116.544	0
116.558	0.980392
116.571	6.91176
116.584	0
116.597	0.392157
116.611	0
116.624	0
116.637	0
116.651	0.0490196
116.664	0
116.677	0
116.69	0
116.704	0
116.717	0
116.73	0
116.743	0
116.757	0
116.77	0
116.783	0
116.796	2.30392
116.81	1.47059
116.823	0
116.836	0.392157
116.85	1.17647
116.863	0
116.876	0
116.889	0
116.903	0
116.916	0
116.929	0
116.943	0.931373
116.956	0.882353
116.969	0
116.982	0.0980392
116.996	0.833333
117.009	0.196078
117.022	0.931373
117.036	2.10784
117.049	0.0490196
117.062	0.196078
117.075	1.02941
117.089	0.882353
117.102	0.0980392
117.115	7.0098
117.129	10.098
117.142	4.55882
117.155	1.22549
117.168	0.490196
117.182	0.0980392
117.195	0
117.208	0
117.222	0.343137
117.235	0.539216
117.248	0.0490196
117.262	0.980392
117.275	0.539216
117.288	4.7549
117.301	0.147059
117.315	0.882353
117.328	0.147059
117.341	3.82353
117.355	0.490196
117.368	1.22549
117.381	0.294118
117.395	0.245098
117.408	0
117.421	0.686275
117.435	1.86275
117.448	0.0980392
117.461	1.91176
117.474	1.76471
117.488	3.67647
117.501	0
117.514	0.441176
117.528	1.37255
117.541	0.392157
117.554	0
117.568	0.0490196
117.581	0.980392
117.594	0
117.608	0
117.621	0
117.634	0
117.648	0
117.661	0
117.674	0.441176
117.688	2.45098
117.701	0
117.714	0.245098
117.728	0
117.741	1.66667
117.754	0.441176
117.768	0
117.781	0.147059
117.794	1.61765
117.808	0
117.821	2.54902
117.834	4.70588
117.847	0.490196
117.861	2.0098
117.874	0
117.888	3.87255
117.901	8.23529
117.914	0
117.928	1.27451
117.941	1.22549
117.954	0.147059
117.968	0.0490196
117.981	0.245098
117.994	0.0980392
118.008	0
118.021	0.392157
118.034	0.931373
118.048	0
118.061	0.0490196
118.074	0
118.088	0
118.101	0
118.114	0.147059
118.128	0.441176
118.141	0.0490196
118.154	0.637255
118.168	0
118.181	0
118.194	0
118.208	0.882353
118.221	0
118.234	0
118.248	0
118.261	0
118.275	0
118.288	0
118.301	0
118.315	0
118.328	0
118.341	0
118.355	0
118.368	0
118.381	0
118.395	0
118.408	0
118.422	0
118.435	0.735294
118.448	1.27451
118.462	4.06863
118.475	0.686275
118.488	0.0980392
118.502	2.54902
118.515	2.30392
118.529	1.51961
118.542	0.196078
118.555	0.294118
118.569	0.784314
118.582	0.196078
118.595	0.294118
118.609	0.490196
118.622	0
118.636	0
118.649	0
118.662	0
118.676	0
118.689	0
118.702	0
118.716	0
118.729	1.66667
118.743	0.784314
118.756	0.294118
118.769	1.51961
118.783	0
118.796	0.147059
118.809	0.0980392
118.823	0.0980392
118.836	2.79412
118.85	3.43137
118.863	0
118.876	0.343137
118.89	0
118.903	0
118.917	2.35294
118.93	2.5
118.943	0.343137
118.957	3.92157
118.97	0
118.984	0.0490196
118.997	0
119.01	0.882353
119.024	0.490196
119.037	0.245098
119.051	1.22549
119.064	2.40196
119.077	1.61765
119.091	4.11765
119.104	1.12745
119.118	1.22549
119.131	0.0490196
119.144	0
119.158	0
119.171	0
119.185	0.539216
119.198	2.94118
119.211	1.76471
119.225	1.42157
119.238	0.0490196
119.252	0
119.265	0
119.279	0
119.292	0
119.305	0
119.319	0
119.332	0
119.346	0
119.359	0.686275
119.372	2.10784
119.386	5.14706
119.399	0.490196
119.413	0.147059
119.426	0
119.44	0
119.453	0
119.466	0
119.48	0
119.493	2.35294
119.507	4.46078
119.52	0
119.534	0.539216
119.547	0
119.56	0.588235
119.574	0.833333
119.587	0.833333
119.601	6.27451
119.614	0.245098
119.628	3.62745
119.641	0.343137
119.654	0
119.668	0.0980392
119.681	2.89216
119.695	3.23529
119.708	0
119.722	1.22549
119.735	1.91176
119.749	0
119.762	0.0980392
119.775	0
119.789	0
119.802	0
119.816	0
119.829	0
119.843	0
119.856	0.882353
119.87	0.833333
119.883	0
119.896	0.0980392
119.91	0.784314
119.923	0.980392
119.937	0.392157
119.95	0.735294
119.964	0
119.977	1.32353
119.991	0.343137
120.004	0
120.018	0
120.031	1.27451
120.044	0
120.058	0
120.071	0
120.085	1.17647
120.098	2.35294
120.112	1.12745
120.125	0.196078
120.139	0.0490196
120.152	0
120.166	0.980392
120.179	1.27451
120.193	0
120.206	0.147059
120.219	2.10784
120.233	1.22549
120.246	0
120.26	1.51961
120.273	2.35294
120.287	1.51961
120.3	0.882353
120.314	1.86275
120.327	0.245098
120.341	1.81373
120.354	2.69608
120.368	0.196078
120.381	0
120.395	0
120.408	0.196078
120.422	1.17647
120.435	0.0490196
120.448	1.86275
120.462	0
120.475	0
120.489	2.45098
120.502	8.33333
120.516	3.08824
120.529	0.490196
120.543	1.02941
120.556	0.0490196
120.57	0
120.583	0
120.597	1.07843
120.61	1.07843
120.624	0
120.637	0.147059
120.651	0
120.664	0
120.678	0
120.691	0
120.705	0
120.718	0.490196
120.732	1.71569
120.745	0.784314
120.759	2.84314
120.772	0
120.786	0
120.799	0.147059
120.813	0.294118
120.826	0
120.84	0
120.853	0
120.867	0
120.88	0
120.894	0
120.907	0
120.921	0.0490196
120.934	0.0490196
120.948	2.10784
120.961	3.72549
120.975	0.588235
120.988	0.147059
121.002	0
121.015	0
121.029	1.66667
121.042	0.441176
121.056	0.343137
121.069	0.245098
121.083	4.11765
121.096	1.66667
121.11	0
121.123	0.343137
121.137	0
121.151	0
121.164	0
121.178	2.2549
121.191	3.03922
121.205	0
121.218	0.245098
121.232	0
121.245	0
121.259	0.147059
121.272	4.46078
121.286	0.539216
121.299	0
121.313	1.61765
121.326	4.31373
121.34	0
121.353	0.294118
121.367	0.637255
121.38	0
121.394	0.588235
121.408	1.27451
121.421	0
121.435	0.147059
121.448	0
121.462	1.91176
121.475	0.343137
121.489	0
121.502	0.0490196
121.516	0
121.529	0
121.543	1.22549
121.556	0
121.57	0
121.584	0.931373
121.597	1.17647
121.611	1.02941
121.624	4.95098
121.638	0
121.651	0.490196
121.665	0
121.678	0.147059
121.692	0.0980392
121.705	2.40196
121.719	1.22549
121.733	1.61765
121.746	0
121.76	0.980392
121.773	0.686275
121.787	0.147059
121.8	0
121.814	0
121.827	0
121.841	0
121.855	0
121.868	0
121.882	1.42157
121.895	5.4902
121.909	1.22549
121.922	0.0490196
121.936	0.0980392
121.949	0.0490196
121.963	0
121.977	2.69608
121.99	1.91176
122.004	0.882353
122.017	6.42157
122.031	1.61765
122.044	0.147059
122.058	1.47059
122.072	0.490196
122.085	0.441176
122.099	0.294118
122.112	2.64706
122.126	0.0490196
122.139	0.196078
122.153	0
122.167	0
122.18	0.147059
122.194	1.66667
122.207	0.490196
122.221	0.686275
122.235	0.196078
122.248	0.686275
122.262	2.45098
122.275	0
122.289	0.294118
122.302	0
122.316	0.147059
122.33	0
122.343	0
122.357	0
122.37	0.0490196
122.384	1.51961
122.398	0.0490196
122.411	0.882353
122.425	0
122.438	0
122.452	1.22549
122.465	0.147059
122.479	0.343137
122.493	2.69608
122.506	1.42157
122.52	5.39216
122.533	0.0980392
122.547	0.784314
122.561	0
122.574	0.0490196
122.588	0.0980392
122.601	1.42157
122.615	4.60784
122.629	1.51961
122.642	0
122.656	0.245098
122.669	0
122.683	0
122.697	0
122.71	1.17647
122.724	0
122.738	0
122.751	0
122.765	0
122.778	0.784314
122.792	1.27451
122.806	0.294118
122.819	2.35294
122.833	0.490196
122.846	0.343137
122.86	0.294118
122.874	1.86275
122.887	1.76471
122.901	1.02941
122.914	0
122.928	2.79412
122.942	3.43137
122.955	0
122.969	0.245098
122.983	0.392157
122.996	2.0098
123.01	0.980392
123.023	0
123.037	0.0980392
123.051	0
123.064	0.735294
123.078	0.392157
123.092	0
123.105	0
123.119	0
123.132	0
123.146	1.37255
123.16	1.47059
123.173	3.52941
123.187	0.882353
123.201	0
123.214	0.735294
123.228	5.04902
123.242	1.61765
123.255	8.77451
123.269	1.71569
123.282	2.35294
123.296	0.0490196
123.31	0.294118
123.323	0.735294
123.337	1.27451
123.351	0.882353
123.364	0.196078
123.378	0.588235
123.392	0.392157
123.405	0.539216
123.419	6.66667
123.433	0.147059
123.446	0.343137
123.46	0.0490196
123.473	0
123.487	0
123.501	0
123.514	0
123.528	0
123.542	0
123.555	0
123.569	0
123.583	0
123.596	0
123.61	0
123.624	0.686275
123.637	2.94118
123.651	0
123.665	0.294118
123.678	0
123.692	0
123.706	0
123.719	0
123.733	0.0490196
123.747	0.637255
123.76	0
123.774	1.07843
123.788	7.45098
123.801	5.93137
123.815	1.61765
123.829	0.833333
123.842	0.0980392
123.856	1.76471
123.87	1.42157
123.883	0
123.897	0
123.911	0
123.924	0
123.938	0
123.952	0
123.965	0.0490196
123.979	0.588235
123.993	3.62745
124.006	2.54902
124.02	0
124.034	0.588235
124.047	0.441176
124.061	1.61765
124.075	0
124.088	0.0490196
124.102	0
124.116	0
124.13	0
124.143	0
124.157	0
124.171	0
124.184	0.147059
124.198	0.0490196
124.212	0
124.225	0
124.239	0
124.253	0
124.266	0.294118
124.28	2.35294
124.294	1.07843
124.307	1.27451
124.321	0
124.335	2.30392
124.349	1.07843
124.362	0
124.376	0.147059
124.39	0
124.403	0.441176
124.417	2.9902
124.431	1.12745
124.444	0.0490196
124.458	0.0490196
124.472	2.94118
124.486	0.980392
124.499	0.0490196
124.513	0.980392
124.527	0.294118
124.54	1.22549
124.554	1.32353
124.568	0.686275
124.582	0.196078
124.595	1.32353
124.609	2.89216
124.623	2.35294
124.636	0.686275
124.65	0.588235
124.664	0.490196
124.678	0
124.691	0
124.705	0
124.719	0
124.732	0
124.746	0
124.76	0
124.774	0.637255
124.787	2.30392
124.801	0.245098
124.815	0.294118
124.828	0.686275
124.842	0.0490196
124.856	0.0490196
124.87	0
124.883	0
124.897	0
124.911	0
124.925	0
124.938	0.196078
124.952	0.245098
124.966	0
124.979	0
124.993	0
125.007	0
125.021	0
125.034	1.32353
125.048	3.82353
125.062	1.86275
125.076	4.41176
125.089	0.343137
125.103	1.51961
125.117	1.71569
125.131	0.882353
125.144	0
125.158	0.931373
125.172	4.11765
125.186	3.82353
125.199	0.343137
125.213	0
125.227	0.980392
125.241	1.76471
125.254	0.343137
125.268	3.38235
125.282	1.27451
125.296	1.27451
125.309	3.18627
125.323	0.0490196
125.337	0.490196
125.351	0.294118
125.364	0.686275
125.378	0
125.392	0.0490196
125.406	0.245098
125.419	0.833333
125.433	0
125.447	0.980392
125.461	0.980392
125.474	0.588235
125.488	1.91176
125.502	0.539216
125.516	2.84314
125.529	0.147059
125.543	6.22549
125.557	2.15686
125.571	0
125.584	4.95098
125.598	2.59804
125.612	0.980392
125.626	2.84314
125.64	2.5
125.653	0.588235
125.667	1.22549
125.681	0.686275
125.695	1.91176
125.708	0.245098
125.722	0.0490196
125.736	0
125.75	0
125.763	0
125.777	0.735294
125.791	0
125.805	0.294118
125.819	5.73529
125.832	2.05882
125.846	2.30392
125.86	0.931373
125.874	0.0490196
125.887	2.69608
125.901	10.098
125.915	0
125.929	1.32353
125.943	0
125.956	0.0490196
125.97	0
125.984	0
125.998	0
126.012	2.64706
126.025	1.02941
126.039	0
126.053	0.245098
[truncated: 59,044 more rows]
