# Supplementary material for: An oxidative metabolic pathway of 4-deoxy-L-erythro-5-hexoseulose uronic acid (DEHU) from alginate in an alginate-assimilating bacterium
Source: Commun Biol. 2021 Nov 2;4:1254. doi: 10.1038/s42003-021-02786-8 (PMC8563752; doi:10.1038/s42003-021-02786-8)
Supplement: Supplementary file 6 — Supplementary Data 3. [file 42003_2021_2786_MOESM6_ESM.xlsx]

## Sheet: Fig. 2a
Without enzyme			Cell lysatae
Reaction time	TBA method		Reaction time	TBA method
min	Abs. at 548 nm		min	Abs. at 548 nm
0	1.582		0	1.589
180	1.555		180	1.432
360	1.568		360	1.353

## Sheet: Fig. 2f
Temperature (˚C)	Specific activity (U/mg)	Average (U/mg)	S.D. (U/mg)	Relative activity (%)	Average (%)	S.D. (%)
0	0.996711	0.99656	0.0569143	11.003	11.0013	0.628295
	0.926779			10.231
	1.06619			11.77
10	1.12018	1.12018	0.0429412	12.366	12.366	0.474041
	1.12842			12.457
	1.21511			13.414
20	2.12603	2.03787	0.236762	23.47	22.4967	2.61369
	1.71405			18.922
	2.27353			25.0983
30	2.81776	2.58379	0.265492	31.1061	28.5233	2.93084
	2.72112			30.0393
	2.2125			24.4245
40	3.69259	3.33486	0.257422	40.7636	36.8145	2.84176
	3.21448			35.4857
	3.0975			34.1943
50	5.8644	5.58805	0.502589	64.7389	61.6882	5.54824
	4.88276			53.9023
	6.01698			66.4234
60	7.67509	9.05853	1.43254	84.7277	100	15.8143
	8.46853			93.4868
	11.032			121.786
70	1.24103	1.13931	0.0810608	13.7002	12.5772	0.894856
	1.13422			12.5211
	1.04267			11.5104
80	0.39305	0.395647	0.0207908	4.339	4.36767	0.229516
	0.371581			4.102
	0.422309			4.662

## Sheet: Fig. 2g
pH	Specific activity (U/mg)	Average (U/mg)	S.D. (U/mg)	Relative activity (%)	Average (%)	S.D. (%)
5.1	0.432348	0.647128	0.185743	15.7027	23.5034	6.74613
	0.623549			22.6471
	0.885488			32.1606
5.5	0.798534	0.846006	0.145133	29.0025	30.7266	5.27117
	1.04267			37.8695
	0.69681			25.3079
7.1	1.60724	1.8446	0.482776	58.3744	66.9951	17.5342
	2.51767			91.4409
	1.40888			51.17
7.9	2.56853	2.75333	0.151585	93.2882	100	5.50549
	2.93983			106.773
	2.75164			99.9384
8.3	1.86155	2.27014	0.296933	67.6108	82.4507	10.7845
	2.39052			86.8227
	2.55836			92.9187

## Sheet: Fig. 2h
KCl (mM)	Specific activity (U/mg)	Average (U/mg)	S.D. (U/mg)	Relative activity (%)	Average (%)	S.D. (%)
0	2.05991	2.16672	0.101978	95.0704	100	4.70656
	2.30405			106.338
	2.13621			98.5915
100	1.94802	2.00905	0.108612	89.9061	92.723	5.01271
	1.9175			88.4977
	2.16164			99.7653
250	1.46991	1.49195	0.0213109	67.8404	68.8576	0.983553
	1.48517			68.5446
	1.52078			70.1878
500	0.768017	0.944339	0.167682	35.446	43.5837	7.73897
	0.895172			41.3146
	1.16983			53.9906
750	0.656121	0.856178	0.149983	30.2817	39.5149	6.92212
	0.895172			41.3146
	1.01724			46.9484
1000	0.676466	0.764626	0.135611	31.2207	35.2895	6.2588
	0.661207			30.5164
	0.956207			44.1315

## Sheet: Fig. 2i
Chemicals	Specific activity (U/mg)	Average (U/mg)	S.D. (U/mg)	Relative activity (%)	Average (%)	S.D. (%)
None	0.0380904	0.0260137	0.0130199	1.761	1.20267	0.601938
	0.00793821			0.367
	0.0320124			1.48
MgCl2	2.50259	2.163	0.240129	115.7	100	11.1017
	1.99429			92.2
	1.99212			92.1
CoCl2	2.04425	2.14606	0.130304	94.51	99.2167	6.02423
	2.32998			107.72
	2.06393			95.42
NiCl2	2.03512	1.98367	0.182047	94.088	91.7093	8.41639
	1.73948			80.42
	2.17641			100.62
MnCl2	0.627703	0.526835	0.0717561	29.02	24.3567	3.31743
	0.466775			21.58
	0.486026			22.47
CuCl2	0.0481268	0.0390205	0.00643913	2.225	1.804	0.297694
	0.0344998			1.595
	0.034435			1.592
CaCl2	0.00852222	0.0130285	0.00629648	0.394	0.602333	0.291099
	0.0219328			1.014
	0.00863037			0.399
ZnCl2	2.163e-05	0.0123796	0.00873845	0.001	0.572333	0.403997
	0.0185153			0.856
	0.0186018			0.86
EDTA	0.00731094	0.00683508	0.00310891	0.338	0.316	0.143731
	0.0103824			0.48
	0.0028119			0.13

## Sheet: Fig. 2j
Substrates	Specific activity (U/mg)	Average (U/mg)	S.D. (U/mg)	Relative activity (%)	Average (%)	S.D. (%)
KDGR	1.96644	2.00049	0.174045	98.298	100	8.70013
	2.22863			111.404
	1.8064			90.298
DEHU	Not detected
	Not detected
	Not detected
KDG	Not detected
	Not detected
	Not detected
KDPG	Not detected
	Not detected
	Not detected

## Sheet: Fig. 3c
KGSA			KDGR			DEHU			α-KG			RP3
Time (min)	Absorbance at 340 nm		Time (min)	Absorbance at 340 nm		Time (min)	Absorbance at 340 nm		Time (min)	Absorbance at 340 nm		Time (min)	Absorbance at 340 nm
0	1.215		0	1.223		0	1.224		0	1.169		0	1.162
0.0833333	1.215		0.0833333	1.224		0.0833333	1.218		0.0833333	1.151		0.0833333	1.141
0.166667	1.214		0.166667	1.223		0.166667	1.217		0.166667	1.134		0.166667	1.12
0.25	1.214		0.25	1.223		0.25	1.217		0.25	1.119		0.25	1.099
0.333333	1.213		0.333333	1.223		0.333333	1.218		0.333333	1.102		0.333333	1.079
0.416667	1.213		0.416667	1.223		0.416667	1.218		0.416667	1.085		0.416667	1.058
0.5	1.213		0.5	1.225		0.5	1.218		0.5	1.069		0.5	1.037
0.583333	1.213		0.583333	1.222		0.583333	1.217		0.583333	1.052		0.583333	1.016
0.666667	1.213		0.666667	1.223		0.666667	1.217		0.666667	1.036		0.666667	0.998
0.75	1.212		0.75	1.224		0.75	1.217		0.75	1.019		0.75	0.976
0.833333	1.213		0.833333	1.223		0.833333	1.216		0.833333	1.002		0.833333	0.955
0.916667	1.212		0.916667	1.224		0.916667	1.217		0.916667	0.987		0.916667	0.936
1	1.212		1	1.223		1	1.216		1	0.97		1	0.915
1.08333	1.211		1.08333	1.223		1.08333	1.215		1.08333	0.954		1.08333	0.894
1.16667	1.212		1.16667	1.223		1.16667	1.215		1.16667	0.938		1.16667	0.873
1.25	1.21		1.25	1.223		1.25	1.215		1.25	0.922		1.25	0.853
1.33333	1.211		1.33333	1.223		1.33333	1.215		1.33333	0.906		1.33333	0.833
1.41667	1.21		1.41667	1.223		1.41667	1.215		1.41667	0.89		1.41667	0.814
1.5	1.211		1.5	1.222		1.5	1.215		1.5	0.874		1.5	0.794
1.58333	1.212		1.58333	1.222		1.58333	1.216		1.58333	0.858		1.58333	0.774
1.66667	1.211		1.66667	1.223		1.66667	1.215		1.66667	0.842		1.66667	0.754
1.75	1.211		1.75	1.222		1.75	1.215		1.75	0.826		1.75	0.734
1.83333	1.21		1.83333	1.222		1.83333	1.215		1.83333	0.811		1.83333	0.714
1.91667	1.21		1.91667	1.223		1.91667	1.214		1.91667	0.795		1.91667	0.695
2	1.209		2	1.222		2	1.215		2	0.78		2	0.676
2.08333	1.21		2.08333	1.222		2.08333	1.215		2.08333	0.764		2.08333	0.657
2.16667	1.209		2.16667	1.222		2.16667	1.215		2.16667	0.749		2.16667	0.638
2.25	1.209		2.25	1.222		2.25	1.215		2.25	0.734		2.25	0.619
2.33333	1.209		2.33333	1.222		2.33333	1.214		2.33333	0.718		2.33333	0.6
2.41667	1.209		2.41667	1.222		2.41667	1.214		2.41667	0.704		2.41667	0.583
2.5	1.208		2.5	1.222		2.5	1.215		2.5	0.689		2.5	0.564
2.58333	1.21		2.58333	1.222		2.58333	1.214		2.58333	0.674		2.58333	0.546
2.66667	1.208		2.66667	1.222		2.66667	1.215		2.66667	0.66		2.66667	0.529
2.75	1.208		2.75	1.222		2.75	1.215		2.75	0.646		2.75	0.512
2.83333	1.208		2.83333	1.222		2.83333	1.215		2.83333	0.632		2.83333	0.494
2.91667	1.208		2.91667	1.222		2.91667	1.215		2.91667	0.618		2.91667	0.477
3	1.208		3	1.222		3	1.215		3	0.604		3	0.461
3.08333	1.208		3.08333	1.223		3.08333	1.214		3.08333	0.59		3.08333	0.445
3.16667	1.208		3.16667	1.222		3.16667	1.215		3.16667	0.577		3.16667	0.429
3.25	1.208		3.25	1.223		3.25	1.215		3.25	0.563		3.25	0.413
3.33333	1.208		3.33333	1.222		3.33333	1.215		3.33333	0.55		3.33333	0.397
3.41667	1.208		3.41667	1.222		3.41667	1.215		3.41667	0.536		3.41667	0.382
3.5	1.207		3.5	1.223		3.5	1.215		3.5	0.523		3.5	0.368
3.58333	1.207		3.58333	1.223		3.58333	1.215		3.58333	0.511		3.58333	0.354
3.66667	1.206		3.66667	1.223		3.66667	1.215		3.66667	0.498		3.66667	0.34
3.75	1.207		3.75	1.223		3.75	1.215		3.75	0.486		3.75	0.326
3.83333	1.206		3.83333	1.222		3.83333	1.215		3.83333	0.473		3.83333	0.313
3.91667	1.206		3.91667	1.222		3.91667	1.214		3.91667	0.461		3.91667	0.301
4	1.205		4	1.222		4	1.215		4	0.45		4	0.288
4.08333	1.206		4.08333	1.222		4.08333	1.216		4.08333	0.438		4.08333	0.276
4.16667	1.206		4.16667	1.222		4.16667	1.214		4.16667	0.426		4.16667	0.265
4.25	1.205		4.25	1.221		4.25	1.215		4.25	0.415		4.25	0.254
4.33333	1.206		4.33333	1.221		4.33333	1.215		4.33333	0.404		4.33333	0.244
4.41667	1.205		4.41667	1.222		4.41667	1.215		4.41667	0.393		4.41667	0.233
4.5	1.206		4.5	1.222		4.5	1.215		4.5	0.382		4.5	0.223
4.58333	1.206		4.58333	1.222		4.58333	1.215		4.58333	0.372		4.58333	0.214
4.66667	1.205		4.66667	1.223		4.66667	1.215		4.66667	0.362		4.66667	0.205
4.75	1.205		4.75	1.222		4.75	1.215		4.75	0.351		4.75	0.197
4.83333	1.204		4.83333	1.223		4.83333	1.216		4.83333	0.341		4.83333	0.189
4.91667	1.205		4.91667	1.223		4.91667	1.216		4.91667	0.332		4.91667	0.181
5	1.204		5	1.223		5	1.215		5	0.323		5	0.174

## Sheet: Fig. 3e
Temperature (˚C)	Specific activity (U/mg)	Average (U/mg)	S.D. (U/mg)	Relative activity (%)	Average (%)	S.D. (%)
10	0.850025	0.870976	0.0149459	54.5753	55.9204	0.959594
	0.879032			56.4377
	0.883871			56.7484
20	1.33387	1.39911	0.0520637	85.6403	89.829	3.34272
	1.40217			90.0254
	1.46129			93.8212
25	1.47258	1.55753	0.060983	94.5461	100	3.91537
	1.6129			103.555
	1.5871			101.899
30	1.51452	1.52957	0.0511629	97.2385	98.205	3.28488
	1.47581			94.7532
	1.59839			102.623
35	1.13226	1.1457	0.0349007	72.6959	73.5589	2.24078
	1.11129			71.3497
	1.19355			76.631
40	0.504839	0.588734	0.06544	32.4128	37.7993	4.20153
	0.664516			42.6648
	0.596848			38.3202
50	0.122581	0.103763	0.0145658	7.87021	6.66206	0.935189
	0.101613			6.52399
	0.0870968			5.59199

## Sheet: Fig. 3f
pH	Specific activity (U/mg)	Average (U/mg)	S.D. (U/mg)	Relative activity (%)	Average (%)	S.D. (%)
5.8	0.477419	0.50366	0.0185555	19.0395	20.0859	0.739991
	0.516887			20.6134
	0.516675			20.605
6.1	0.491935	0.541398	0.0369289	19.6184	21.5909	1.47272
	0.580645			23.1561
	0.551613			21.9983
7.2	1.52742	1.57097	0.118003	60.9134	62.6501	4.70596
	1.73226			69.0823
	1.45323			57.9545
7.9	2.35161	2.3414	0.0330634	93.7822	93.3748	1.31857
	2.29677			91.5952
	2.37581			94.747
8.2	2.4371	2.50753	0.051349	97.1913	100	2.0478
	2.55806			102.015
	2.52742			100.793
8.2	1.60968	1.52849	0.066506	64.1938	60.9563	2.65226
	1.44677			57.6973
	1.52903			60.9777
9.5	0.208065	0.177419	0.0316337	8.2976	7.07547	1.26155
	0.133871			5.33877
	0.190323			7.59005

## Sheet: Fig. 3g
KCl (mM)	Specific activity (U/mg)	Average (U/mg)	S.D. (U/mg)	Relative activity (%)	Average (%)	S.D. (%)
0	1.38226	1.19806	0.137856	85.1043	73.7636	8.48764
	1.16129			71.4995
	1.05064			64.6871
50	1.64355	1.61075	0.0239353	101.192	99.1725	1.47367
	1.60161			98.6097
	1.5871			97.716
100	1.59355	1.62419	0.0238142	98.1132	100	1.46622
	1.62742			100.199
	1.65161			101.688
250	1.62097	1.60839	0.0395982	99.8014	99.0268	2.43802
	1.64935			101.549
	1.55484			95.7299
500	1.42097	1.43604	0.0119041	87.4876	88.4159	0.732927
	1.4371			88.4806
	1.45007			89.2794
750	1.44194	1.3086	0.104373	88.7786	80.5693	6.42615
	1.29677			79.8411
	1.1871			73.0884
1000	1.2629	1.14731	0.08195	77.7557	70.6389	5.04558
	1.08226			66.6336
	1.09677			67.5273
